# Supplementary material for: A triclinic polymorph of bis­(μ-di-tert-butyl­phosphanido)bis­[(di-tert-butyl­phosphane)palladium(I)]
Source: Acta Crystallogr Sect E Struct Rep Online. 2012 May 31;68(Pt 6):m836. doi: 10.1107/S1600536812023574 (PMC3379177; doi:10.1107/S1600536812023574)
Supplement: Supplementary file 1 [file e-68-0m836-sup1.cif]

##############################################################################
#                                                                            #
# This CIF contains the data in a paper accepted for publication in          #
# Acta Crystallographica Section E. It conforms to the requirements of       #
# Notes for Authors for Acta Crystallographica Section E, and has been       #
# peer reviewed under the auspices of the IUCr Commission on Journals.       #
#                                                                            #
# Full details of the Crystallographic Information File format               #
# are given in the paper "The Crystallographic Information File (CIF):       #
# a New Standard Archive File for Crystallography" by S. R. Hall, F. H.      #
# Allen and I. D. Brown [Acta Cryst. (1991), A47, 655-685].                  #
#                                                                            #
# The current version of the core CIF dictionary is obtainable from          #
# ftp://ftp.iucr.org/pub/cif_core.dic.                                       #
#                                                                            #
# Software is freely available for graphical display of the structure(s)     #
# in this CIF. For information consult the CIF software page                 #
# http://www.iucr.org/resources/cif/software.                                #
#                                                                            #
# This file may be used for bona fide research purposes within the           #
# scientific community so long as proper attribution is given to the journal # 
# article from which it was obtained.                                        #
#                                                                            #
##############################################################################
data_I
_audit_creation_method     SHELXL97
_chemical_name_systematic
;
bis(\m-di-<i>tert</i>-butylphosphanido)bis[(di-<i>tert</i>-
butylphosphane)palladium(I)]
;
_chemical_name_common     ?
_chemical_formula_moiety     'C32 H74 P4 Pd2'
_chemical_formula_sum     'C32 H74 P4 Pd2'
_chemical_formula_iupac     '[Pd2 (C8 H18 P)2 (C8 H19 P)2]'
_chemical_formula_weight     795.59
_chemical_melting_point     ?
_symmetry_cell_setting     triclinic
_symmetry_space_group_name_H-M     'P -1'
_symmetry_space_group_name_Hall     '-P 1'
loop_
    _symmetry_equiv_pos_as_xyz
    'x, y, z'
    '-x, -y, -z'
_cell_length_a     9.0721(5)
_cell_length_b     10.5156(6)
_cell_length_c     11.5351(6)
_cell_angle_alpha     89.064(5)
_cell_angle_beta     67.307(4)
_cell_angle_gamma     75.330(5)
_cell_volume     978.06(9)
_cell_formula_units_Z     1
_cell_measurement_reflns_used     11232
_cell_measurement_theta_min     3.5
_cell_measurement_theta_max     28.0
_cell_measurement_temperature     173(2)
_exptl_crystal_description     plate
_exptl_crystal_colour     red
_exptl_crystal_size_max     0.23
_exptl_crystal_size_mid     0.14
_exptl_crystal_size_min     0.04
_exptl_crystal_density_diffrn     1.351
_exptl_crystal_density_meas     ?
_exptl_crystal_density_method     'not measured'
_exptl_crystal_F_000     418
_exptl_absorpt_coefficient_mu     1.102
_exptl_absorpt_correction_type     multi-scan
_exptl_absorpt_process_details     '(MULABS; Spek, 2009; Blessing, 1995)'
_exptl_absorpt_correction_T_min     0.7857
_exptl_absorpt_correction_T_max     0.9573
_exptl_special_details
;
;
_diffrn_ambient_temperature     173(2)
_diffrn_radiation_type     MoK\a
_diffrn_radiation_wavelength     0.71073
_diffrn_radiation_source     'fine-focus sealed tube'
_diffrn_radiation_monochromator     graphite
_diffrn_measurement_device_type     'Stoe IPDS II two-circle'
_diffrn_measurement_method     \w
_diffrn_detector_area_resol_mean     ?
_diffrn_reflns_number     13922
_diffrn_reflns_av_R_equivalents     0.0658
_diffrn_reflns_av_sigmaI/netI     0.0451
_diffrn_reflns_theta_min     3.51
_diffrn_reflns_theta_max     27.54
_diffrn_reflns_theta_full     25.00
_diffrn_measured_fraction_theta_max     0.994
_diffrn_measured_fraction_theta_full     0.997
_diffrn_reflns_limit_h_min     -11
_diffrn_reflns_limit_h_max     11
_diffrn_reflns_limit_k_min     -13
_diffrn_reflns_limit_k_max     13
_diffrn_reflns_limit_l_min     -14
_diffrn_reflns_limit_l_max     14
_diffrn_standards_number     0
_diffrn_standards_interval_count     .
_diffrn_standards_interval_time     .
_diffrn_standards_decay_%     ?
_refine_special_details
;
Refinement of <i>F</i>^2^ against ALL reflections. The weighted <i>R</i>-factor
<i>wR</i> and goodness of fit <i>S</i> are based on <i>F</i>^2^, conventional
<i>R</i>-factors <i>R</i> are based on <i>F</i>, with <i>F</i> set to zero for
negative <i>F</i>^2^. The threshold expression of <i>F</i>^2^ >
\s(<i>F</i>^2^) is used only for calculating <i>R</i>-factors(gt) <i>etc</i>.
and is not relevant to the choice of reflections for refinement.
<i>R</i>-factors based on <i>F</i>^2^ are statistically about twice as large
as those based on <i>F</i>, and <i>R</i>-factors based on ALL data will be
even larger.
;
_reflns_number_total     4481
_reflns_number_gt     4083
_reflns_threshold_expression     I>2\s(I)
_refine_ls_structure_factor_coef     Fsqd
_refine_ls_matrix_type     full
_refine_ls_R_factor_all     0.0465
_refine_ls_R_factor_gt     0.0421
_refine_ls_wR_factor_gt     0.1090
_refine_ls_wR_factor_ref     0.1112
_refine_ls_goodness_of_fit_ref     1.054
_refine_ls_restrained_S_all     1.054
_refine_ls_number_reflns     4481
_refine_ls_number_parameters     176
_refine_ls_number_restraints     0
_refine_ls_hydrogen_treatment     mixed
_refine_ls_weighting_scheme     calc
_refine_ls_weighting_details
       'calc w = 1/[\s^2^(Fo^2^)+(0.0669P)^2^+1.1837P] where P=(Fo^2^+2Fc^2^)/3'
_atom_sites_solution_hydrogens     geom
_atom_sites_solution_primary     direct
_atom_sites_solution_secondary     difmap
_refine_ls_shift/su_max     0.000
_refine_ls_shift/su_mean     0.000
_refine_diff_density_max     2.310
_refine_diff_density_min     -1.338
_refine_ls_extinction_method     none
_refine_ls_extinction_coef     ?
loop_
    _atom_type_symbol
    _atom_type_description
    _atom_type_scat_dispersion_real
    _atom_type_scat_dispersion_imag
    _atom_type_scat_source
    'C' 'C' 0.0033 0.0016
                         'International Tables Vol C Tables 4.2.6.8 and 6.1.1.4'
    'H' 'H' 0.0000 0.0000
                         'International Tables Vol C Tables 4.2.6.8 and 6.1.1.4'
    'P' 'P' 0.1023 0.0942
                         'International Tables Vol C Tables 4.2.6.8 and 6.1.1.4'
    'Pd' 'Pd' -0.9988 1.0072
                         'International Tables Vol C Tables 4.2.6.8 and 6.1.1.4'
_computing_data_collection     'X-AREA (Stoe & Cie, 2001)'
_computing_cell_refinement     'X-AREA (Stoe & Cie, 2001)'
_computing_data_reduction     'X-AREA (Stoe & Cie, 2001)'
_computing_structure_solution     'SHELXS97 (Sheldrick, 2008)'
_computing_structure_refinement     'SHELXL97 (Sheldrick, 2008)'
_computing_molecular_graphics     'XP (Sheldrick, 2008)'
_computing_publication_material     'SHELXL97 (Sheldrick, 2008)'
loop_
    _atom_site_type_symbol
    _atom_site_label
    _atom_site_fract_x
    _atom_site_fract_y
    _atom_site_fract_z
    _atom_site_U_iso_or_equiv
    _atom_site_adp_type
    _atom_site_calc_flag
    _atom_site_refinement_flags
    _atom_site_occupancy
    _atom_site_symmetry_multiplicity
    _atom_site_disorder_assembly
    _atom_site_disorder_group
    Pd Pd1 0.50058(3) 0.07733(2) 0.41089(2) 0.01892(10) Uani d . 1 1 . .
    P P1 0.46490(10) 0.14997(8) 0.61308(7) 0.02064(18) Uani d . 1 1 . .
    P P2 0.49486(11) 0.23437(8) 0.27214(8) 0.02250(18) Uani d . 1 1 . .
    H H2 0.479(6) 0.345(5) 0.312(4) 0.033(11) Uiso d . 1 1 . .
    C C1 0.2544(4) 0.2667(4) 0.7086(3) 0.0275(7) Uani d . 1 1 . .
    C C2 0.6381(4) 0.2167(3) 0.6181(3) 0.0256(7) Uani d . 1 1 . .
    C C3 0.3122(5) 0.2678(4) 0.2244(3) 0.0305(7) Uani d . 1 1 . .
    C C4 0.6950(5) 0.2228(4) 0.1328(3) 0.0290(7) Uani d . 1 1 . .
    C C11 0.2300(6) 0.4002(4) 0.6554(5) 0.0476(11) Uani d . 1 1 . .
    H H11A 0.3097 0.4445 0.6620 0.071 Uiso calc R 1 1 . .
    H H11B 0.1170 0.4546 0.7034 0.071 Uiso calc R 1 1 . .
    H H11C 0.2476 0.3874 0.5666 0.071 Uiso calc R 1 1 . .
    C C12 0.2212(6) 0.2872(5) 0.8483(4) 0.0439(10) Uani d . 1 1 . .
    H H12A 0.2370 0.2013 0.8827 0.066 Uiso calc R 1 1 . .
    H H12B 0.1070 0.3404 0.8943 0.066 Uiso calc R 1 1 . .
    H H12C 0.2983 0.3328 0.8574 0.066 Uiso calc R 1 1 . .
    C C13 0.1300(5) 0.1985(4) 0.6982(4) 0.0379(9) Uani d . 1 1 . .
    H H13A 0.1452 0.1125 0.7325 0.057 Uiso calc R 1 1 . .
    H H13B 0.1476 0.1859 0.6094 0.057 Uiso calc R 1 1 . .
    H H13C 0.0171 0.2533 0.7461 0.057 Uiso calc R 1 1 . .
    C C21 0.6472(6) 0.3438(4) 0.5533(5) 0.0418(10) Uani d . 1 1 . .
    H H21A 0.6534 0.3300 0.4676 0.063 Uiso calc R 1 1 . .
    H H21B 0.7460 0.3685 0.5496 0.063 Uiso calc R 1 1 . .
    H H21C 0.5480 0.4146 0.6013 0.063 Uiso calc R 1 1 . .
    C C22 0.6292(6) 0.2379(6) 0.7517(4) 0.0456(11) Uani d . 1 1 . .
    H H22A 0.6238 0.1561 0.7931 0.068 Uiso calc R 1 1 . .
    H H22B 0.5299 0.3085 0.8000 0.068 Uiso calc R 1 1 . .
    H H22C 0.7281 0.2626 0.7476 0.068 Uiso calc R 1 1 . .
    C C23 0.7975(5) 0.1095(4) 0.5433(4) 0.0360(8) Uani d . 1 1 . .
    H H23A 0.7947 0.0269 0.5837 0.054 Uiso calc R 1 1 . .
    H H23B 0.8935 0.1373 0.5416 0.054 Uiso calc R 1 1 . .
    H H23C 0.8063 0.0956 0.4568 0.054 Uiso calc R 1 1 . .
    C C31 0.1604(5) 0.2900(6) 0.3489(4) 0.0508(13) Uani d . 1 1 . .
    H H31A 0.1710 0.2125 0.3963 0.076 Uiso calc R 1 1 . .
    H H31B 0.0602 0.3038 0.3315 0.076 Uiso calc R 1 1 . .
    H H31C 0.1526 0.3679 0.3986 0.076 Uiso calc R 1 1 . .
    C C32 0.2917(7) 0.3882(6) 0.1519(5) 0.0564(14) Uani d . 1 1 . .
    H H32A 0.2869 0.4658 0.2005 0.085 Uiso calc R 1 1 . .
    H H32B 0.1889 0.4024 0.1382 0.085 Uiso calc R 1 1 . .
    H H32C 0.3862 0.3741 0.0703 0.085 Uiso calc R 1 1 . .
    C C33 0.3187(7) 0.1459(6) 0.1504(6) 0.0576(14) Uani d . 1 1 . .
    H H33A 0.3317 0.0689 0.1981 0.086 Uiso calc R 1 1 . .
    H H33B 0.4130 0.1307 0.0686 0.086 Uiso calc R 1 1 . .
    H H33C 0.2157 0.1599 0.1370 0.086 Uiso calc R 1 1 . .
    C C41 0.6962(6) 0.3430(5) 0.0581(5) 0.0507(12) Uani d . 1 1 . .
    H H41A 0.6656 0.4223 0.1148 0.076 Uiso calc R 1 1 . .
    H H41B 0.6163 0.3516 0.0186 0.076 Uiso calc R 1 1 . .
    H H41C 0.8074 0.3328 -0.0075 0.076 Uiso calc R 1 1 . .
    C C42 0.8260(6) 0.2088(6) 0.1887(4) 0.0475(11) Uani d . 1 1 . .
    H H42A 0.7977 0.2872 0.2458 0.071 Uiso calc R 1 1 . .
    H H42B 0.9349 0.1998 0.1204 0.071 Uiso calc R 1 1 . .
    H H42C 0.8292 0.1303 0.2356 0.071 Uiso calc R 1 1 . .
    C C43 0.7432(7) 0.0998(5) 0.0447(4) 0.0513(12) Uani d . 1 1 . .
    H H43A 0.7428 0.0222 0.0928 0.077 Uiso calc R 1 1 . .
    H H43B 0.8544 0.0899 -0.0208 0.077 Uiso calc R 1 1 . .
    H H43C 0.6635 0.1081 0.0051 0.077 Uiso calc R 1 1 . .
loop_
    _atom_site_aniso_label
    _atom_site_aniso_U_11
    _atom_site_aniso_U_22
    _atom_site_aniso_U_33
    _atom_site_aniso_U_12
    _atom_site_aniso_U_13
    _atom_site_aniso_U_23
    Pd1 0.02206(14) 0.01645(14) 0.01839(13) -0.00473(9) -0.00844(9) 0.00263(8)
    P1 0.0242(4) 0.0166(4) 0.0205(4) -0.0051(3) -0.0085(3) 0.0012(3)
    P2 0.0298(4) 0.0190(4) 0.0194(4) -0.0058(3) -0.0110(3) 0.0036(3)
    C1 0.0252(16) 0.0240(17) 0.0274(16) -0.0013(13) -0.0072(13) -0.0011(13)
    C2 0.0277(16) 0.0240(17) 0.0263(16) -0.0077(13) -0.0115(13) -0.0001(12)
    C3 0.0291(17) 0.0328(19) 0.0302(17) -0.0051(15) -0.0144(14) 0.0069(14)
    C4 0.0316(18) 0.0306(19) 0.0247(16) -0.0105(15) -0.0098(14) 0.0054(13)
    C11 0.038(2) 0.026(2) 0.062(3) 0.0038(17) -0.010(2) 0.0070(19)
    C12 0.038(2) 0.052(3) 0.0302(19) -0.0041(19) -0.0060(17) -0.0134(18)
    C13 0.0273(18) 0.040(2) 0.042(2) -0.0073(16) -0.0103(16) -0.0037(17)
    C21 0.046(2) 0.030(2) 0.058(3) -0.0197(18) -0.025(2) 0.0115(18)
    C22 0.040(2) 0.069(3) 0.035(2) -0.018(2) -0.0187(18) -0.005(2)
    C23 0.0261(17) 0.034(2) 0.043(2) -0.0082(15) -0.0092(16) -0.0012(16)
    C31 0.030(2) 0.078(4) 0.038(2) -0.006(2) -0.0127(18) 0.017(2)
    C32 0.048(3) 0.060(3) 0.066(3) -0.011(2) -0.031(2) 0.038(3)
    C33 0.061(3) 0.059(3) 0.070(3) -0.010(3) -0.047(3) -0.008(3)
    C41 0.043(2) 0.052(3) 0.050(3) -0.017(2) -0.009(2) 0.027(2)
    C42 0.035(2) 0.073(3) 0.037(2) -0.019(2) -0.0144(18) 0.009(2)
    C43 0.056(3) 0.052(3) 0.033(2) -0.013(2) -0.004(2) -0.0114(19)
_geom_special_details
;
All e.s.d.'s (except the e.s.d. in the dihedral angle between two l.s. planes)
are estimated using the full covariance matrix. The cell e.s.d.'s are taken
into account individually in the estimation of e.s.d.'s in distances, angles
and torsion angles; correlations between e.s.d.'s in cell parameters are only
used when they are defined by crystal symmetry. An approximate (isotropic)
treatment of cell e.s.d.'s is used for estimating e.s.d.'s involving l.s.
planes.
;
loop_
    _geom_bond_atom_site_label_1
    _geom_bond_atom_site_label_2
    _geom_bond_site_symmetry_2
    _geom_bond_distance
    _geom_bond_publ_flag
    Pd1 P2 . 2.2860(8) ?
    Pd1 P1 2_656 2.3374(9) ?
    Pd1 P1 . 2.3405(8) ?
    Pd1 Pd1 2_656 2.5988(5) ?
    P1 C2 . 1.896(4) ?
    P1 C1 . 1.898(4) ?
    P1 Pd1 2_656 2.3373(9) ?
    P2 C4 . 1.881(4) ?
    P2 C3 . 1.891(4) ?
    P2 H2 . 1.21(5) ?
    C1 C11 . 1.521(6) ?
    C1 C13 . 1.523(5) ?
    C1 C12 . 1.529(5) ?
    C2 C21 . 1.526(5) ?
    C2 C22 . 1.529(5) ?
    C2 C23 . 1.533(5) ?
    C3 C32 . 1.517(6) ?
    C3 C33 . 1.528(6) ?
    C3 C31 . 1.528(6) ?
    C4 C41 . 1.519(6) ?
    C4 C43 . 1.520(6) ?
    C4 C42 . 1.532(6) ?
    C11 H11A . 0.9800 ?
    C11 H11B . 0.9800 ?
    C11 H11C . 0.9800 ?
    C12 H12A . 0.9800 ?
    C12 H12B . 0.9800 ?
    C12 H12C . 0.9800 ?
    C13 H13A . 0.9800 ?
    C13 H13B . 0.9800 ?
    C13 H13C . 0.9800 ?
    C21 H21A . 0.9800 ?
    C21 H21B . 0.9800 ?
    C21 H21C . 0.9800 ?
    C22 H22A . 0.9800 ?
    C22 H22B . 0.9800 ?
    C22 H22C . 0.9800 ?
    C23 H23A . 0.9800 ?
    C23 H23B . 0.9800 ?
    C23 H23C . 0.9800 ?
    C31 H31A . 0.9800 ?
    C31 H31B . 0.9800 ?
    C31 H31C . 0.9800 ?
    C32 H32A . 0.9800 ?
    C32 H32B . 0.9800 ?
    C32 H32C . 0.9800 ?
    C33 H33A . 0.9800 ?
    C33 H33B . 0.9800 ?
    C33 H33C . 0.9800 ?
    C41 H41A . 0.9800 ?
    C41 H41B . 0.9800 ?
    C41 H41C . 0.9800 ?
    C42 H42A . 0.9800 ?
    C42 H42B . 0.9800 ?
    C42 H42C . 0.9800 ?
    C43 H43A . 0.9800 ?
    C43 H43B . 0.9800 ?
    C43 H43C . 0.9800 ?
loop_
    _geom_angle_atom_site_label_1
    _geom_angle_atom_site_label_2
    _geom_angle_atom_site_label_3
    _geom_angle_site_symmetry_1
    _geom_angle_site_symmetry_3
    _geom_angle
    _geom_angle_publ_flag
    P2 Pd1 P1 . 2_656 130.80(3) ?
    P2 Pd1 P1 . . 116.70(3) ?
    P1 Pd1 P1 2_656 . 112.50(2) ?
    P2 Pd1 Pd1 . 2_656 172.88(3) ?
    P1 Pd1 Pd1 2_656 2_656 56.31(2) ?
    P1 Pd1 Pd1 . 2_656 56.19(2) ?
    C2 P1 C1 . . 110.95(16) ?
    C2 P1 Pd1 . 2_656 120.70(11) ?
    C1 P1 Pd1 . 2_656 121.18(12) ?
    C2 P1 Pd1 . . 114.53(11) ?
    C1 P1 Pd1 . . 114.77(12) ?
    Pd1 P1 Pd1 2_656 . 67.50(2) ?
    C4 P2 C3 . . 111.79(16) ?
    C4 P2 Pd1 . . 116.35(12) ?
    C3 P2 Pd1 . . 115.50(12) ?
    C4 P2 H2 . . 96(2) ?
    C3 P2 H2 . . 99(2) ?
    Pd1 P2 H2 . . 115(2) ?
    C11 C1 C13 . . 109.2(3) ?
    C11 C1 C12 . . 109.4(4) ?
    C13 C1 C12 . . 108.0(3) ?
    C11 C1 P1 . . 112.3(3) ?
    C13 C1 P1 . . 104.7(3) ?
    C12 C1 P1 . . 113.1(3) ?
    C21 C2 C22 . . 109.5(3) ?
    C21 C2 C23 . . 108.1(3) ?
    C22 C2 C23 . . 108.3(3) ?
    C21 C2 P1 . . 112.6(3) ?
    C22 C2 P1 . . 113.2(3) ?
    C23 C2 P1 . . 104.7(2) ?
    C32 C3 C33 . . 110.2(4) ?
    C32 C3 C31 . . 108.5(4) ?
    C33 C3 C31 . . 107.5(4) ?
    C32 C3 P2 . . 115.2(3) ?
    C33 C3 P2 . . 110.3(3) ?
    C31 C3 P2 . . 104.7(3) ?
    C41 C4 C43 . . 109.4(4) ?
    C41 C4 C42 . . 108.2(4) ?
    C43 C4 C42 . . 108.0(4) ?
    C41 C4 P2 . . 114.6(3) ?
    C43 C4 P2 . . 111.1(3) ?
    C42 C4 P2 . . 105.1(3) ?
    C1 C11 H11A . . 109.5 ?
    C1 C11 H11B . . 109.5 ?
    H11A C11 H11B . . 109.5 ?
    C1 C11 H11C . . 109.5 ?
    H11A C11 H11C . . 109.5 ?
    H11B C11 H11C . . 109.5 ?
    C1 C12 H12A . . 109.5 ?
    C1 C12 H12B . . 109.5 ?
    H12A C12 H12B . . 109.5 ?
    C1 C12 H12C . . 109.5 ?
    H12A C12 H12C . . 109.5 ?
    H12B C12 H12C . . 109.5 ?
    C1 C13 H13A . . 109.5 ?
    C1 C13 H13B . . 109.5 ?
    H13A C13 H13B . . 109.5 ?
    C1 C13 H13C . . 109.5 ?
    H13A C13 H13C . . 109.5 ?
    H13B C13 H13C . . 109.5 ?
    C2 C21 H21A . . 109.5 ?
    C2 C21 H21B . . 109.5 ?
    H21A C21 H21B . . 109.5 ?
    C2 C21 H21C . . 109.5 ?
    H21A C21 H21C . . 109.5 ?
    H21B C21 H21C . . 109.5 ?
    C2 C22 H22A . . 109.5 ?
    C2 C22 H22B . . 109.5 ?
    H22A C22 H22B . . 109.5 ?
    C2 C22 H22C . . 109.5 ?
    H22A C22 H22C . . 109.5 ?
    H22B C22 H22C . . 109.5 ?
    C2 C23 H23A . . 109.5 ?
    C2 C23 H23B . . 109.5 ?
    H23A C23 H23B . . 109.5 ?
    C2 C23 H23C . . 109.5 ?
    H23A C23 H23C . . 109.5 ?
    H23B C23 H23C . . 109.5 ?
    C3 C31 H31A . . 109.5 ?
    C3 C31 H31B . . 109.5 ?
    H31A C31 H31B . . 109.5 ?
    C3 C31 H31C . . 109.5 ?
    H31A C31 H31C . . 109.5 ?
    H31B C31 H31C . . 109.5 ?
    C3 C32 H32A . . 109.5 ?
    C3 C32 H32B . . 109.5 ?
    H32A C32 H32B . . 109.5 ?
    C3 C32 H32C . . 109.5 ?
    H32A C32 H32C . . 109.5 ?
    H32B C32 H32C . . 109.5 ?
    C3 C33 H33A . . 109.5 ?
    C3 C33 H33B . . 109.5 ?
    H33A C33 H33B . . 109.5 ?
    C3 C33 H33C . . 109.5 ?
    H33A C33 H33C . . 109.5 ?
    H33B C33 H33C . . 109.5 ?
    C4 C41 H41A . . 109.5 ?
    C4 C41 H41B . . 109.5 ?
    H41A C41 H41B . . 109.5 ?
    C4 C41 H41C . . 109.5 ?
    H41A C41 H41C . . 109.5 ?
    H41B C41 H41C . . 109.5 ?
    C4 C42 H42A . . 109.5 ?
    C4 C42 H42B . . 109.5 ?
    H42A C42 H42B . . 109.5 ?
    C4 C42 H42C . . 109.5 ?
    H42A C42 H42C . . 109.5 ?
    H42B C42 H42C . . 109.5 ?
    C4 C43 H43A . . 109.5 ?
    C4 C43 H43B . . 109.5 ?
    H43A C43 H43B . . 109.5 ?
    C4 C43 H43C . . 109.5 ?
    H43A C43 H43C . . 109.5 ?
    H43B C43 H43C . . 109.5 ?
loop_
    _geom_torsion_atom_site_label_1
    _geom_torsion_atom_site_label_2
    _geom_torsion_atom_site_label_3
    _geom_torsion_atom_site_label_4
    _geom_torsion_site_symmetry_1
    _geom_torsion_site_symmetry_2
    _geom_torsion_site_symmetry_3
    _geom_torsion_site_symmetry_4
    _geom_torsion
    _geom_torsion_publ_flag
    P2 Pd1 P1 C2 . . . . -65.64(13) ?
    P1 Pd1 P1 C2 2_656 . . . 114.74(13) ?
    Pd1 Pd1 P1 C2 2_656 . . . 114.74(13) ?
    P2 Pd1 P1 C1 . . . . 64.42(13) ?
    P1 Pd1 P1 C1 2_656 . . . -115.21(13) ?
    Pd1 Pd1 P1 C1 2_656 . . . -115.21(13) ?
    P2 Pd1 P1 Pd1 . . . 2_656 179.63(3) ?
    P1 Pd1 P1 Pd1 2_656 . . 2_656 0.0 ?
    P1 Pd1 P2 C4 2_656 . . . -67.41(14) ?
    P1 Pd1 P2 C4 . . . . 113.05(14) ?
    P1 Pd1 P2 C3 2_656 . . . 66.64(15) ?
    P1 Pd1 P2 C3 . . . . -112.90(14) ?
    C2 P1 C1 C11 . . . . 63.1(3) ?
    Pd1 P1 C1 C11 2_656 . . . -146.4(3) ?
    Pd1 P1 C1 C11 . . . . -68.7(3) ?
    C2 P1 C1 C13 . . . . -178.6(2) ?
    Pd1 P1 C1 C13 2_656 . . . -28.1(3) ?
    Pd1 P1 C1 C13 . . . . 49.6(3) ?
    C2 P1 C1 C12 . . . . -61.3(3) ?
    Pd1 P1 C1 C12 2_656 . . . 89.3(3) ?
    Pd1 P1 C1 C12 . . . . 167.0(3) ?
    C1 P1 C2 C21 . . . . -65.6(3) ?
    Pd1 P1 C2 C21 2_656 . . . 143.7(3) ?
    Pd1 P1 C2 C21 . . . . 66.4(3) ?
    C1 P1 C2 C22 . . . . 59.4(3) ?
    Pd1 P1 C2 C22 2_656 . . . -91.3(3) ?
    Pd1 P1 C2 C22 . . . . -168.7(3) ?
    C1 P1 C2 C23 . . . . 177.2(2) ?
    Pd1 P1 C2 C23 2_656 . . . 26.5(3) ?
    Pd1 P1 C2 C23 . . . . -50.9(3) ?
    C4 P2 C3 C32 . . . . -54.6(4) ?
    Pd1 P2 C3 C32 . . . . 169.3(3) ?
    C4 P2 C3 C33 . . . . 71.0(4) ?
    Pd1 P2 C3 C33 . . . . -65.1(4) ?
    C4 P2 C3 C31 . . . . -173.6(3) ?
    Pd1 P2 C3 C31 . . . . 50.3(3) ?
    C3 P2 C4 C41 . . . . 56.2(4) ?
    Pd1 P2 C4 C41 . . . . -168.2(3) ?
    C3 P2 C4 C43 . . . . -68.6(4) ?
    Pd1 P2 C4 C43 . . . . 67.1(3) ?
    C3 P2 C4 C42 . . . . 174.9(3) ?
    Pd1 P2 C4 C42 . . . . -49.5(3) ?
_iucr_refine_instructions_details
;
TITL wa1313 in  P-1
CELL  0.71073     9.0721  10.5156  11.5351  89.064  67.307  75.330
ZERR  1           0.0005   0.0006   0.0006   0.005   0.004   0.005
LATT   1
SFAC  C  H  P Pd
UNIT  32 74 4 2
TEMP-100
SIZE.23 .14 .04
REM red plate
L.S. 10
FMAP 2
PLAN  10
ACTA50
BOND $H
CONF
WGHT    0.066900    1.183700
FVAR       0.65947
PD1   4    0.500579    0.077333    0.410892    11.00000    0.02206    0.01645 =
         0.01839    0.00263   -0.00844   -0.00473
P1    3    0.464899    0.149968    0.613075    11.00000    0.02422    0.01663 =
         0.02054    0.00120   -0.00851   -0.00507
P2    3    0.494863    0.234371    0.272140    11.00000    0.02978    0.01897 =
         0.01944    0.00356   -0.01096   -0.00583
H2    2    0.478606    0.344508    0.312034    11.00000    0.03260
C1    1    0.254406    0.266747    0.708614    11.00000    0.02517    0.02403 =
         0.02739   -0.00112   -0.00723   -0.00126
C2    1    0.638076    0.216689    0.618079    11.00000    0.02773    0.02399 =
         0.02627   -0.00006   -0.01146   -0.00765
C3    1    0.312186    0.267824    0.224351    11.00000    0.02909    0.03278 =
         0.03022    0.00694   -0.01443   -0.00510
C4    1    0.695034    0.222773    0.132838    11.00000    0.03158    0.03065 =
         0.02465    0.00538   -0.00977   -0.01045
C11   1    0.229994    0.400166    0.655433    11.00000    0.03822    0.02588 =
         0.06155    0.00703   -0.00950    0.00376
AFIX  33
H11A  2    0.309725    0.444464    0.662046    11.00000   -1.50000
H11B  2    0.116958    0.454588    0.703359    11.00000   -1.50000
H11C  2    0.247571    0.387416    0.566627    11.00000   -1.50000
AFIX   0
C12   1    0.221204    0.287153    0.848294    11.00000    0.03806    0.05224 =
         0.03015   -0.01341   -0.00597   -0.00406
AFIX  33
H12A  2    0.236995    0.201252    0.882680    11.00000   -1.50000
H12B  2    0.107009    0.340441    0.894307    11.00000   -1.50000
H12C  2    0.298325    0.332847    0.857440    11.00000   -1.50000
AFIX   0
C13   1    0.129982    0.198531    0.698213    11.00000    0.02735    0.04025 =
         0.04205   -0.00370   -0.01030   -0.00730
AFIX  33
H13A  2    0.145173    0.112537    0.732502    11.00000   -1.50000
H13B  2    0.147622    0.185892    0.609381    11.00000   -1.50000
H13C  2    0.017104    0.253277    0.746065    11.00000   -1.50000
AFIX   0
C21   1    0.647200    0.343811    0.553330    11.00000    0.04605    0.03006 =
         0.05846    0.01150   -0.02458   -0.01970
AFIX  33
H21A  2    0.653445    0.330031    0.467557    11.00000   -1.50000
H21B  2    0.746046    0.368457    0.549551    11.00000   -1.50000
H21C  2    0.547970    0.414605    0.601289    11.00000   -1.50000
AFIX   0
C22   1    0.629169    0.237859    0.751660    11.00000    0.03973    0.06869 =
         0.03476   -0.00545   -0.01871   -0.01808
AFIX  33
H22A  2    0.623771    0.156052    0.793065    11.00000   -1.50000
H22B  2    0.529945    0.308489    0.799986    11.00000   -1.50000
H22C  2    0.728080    0.262608    0.747573    11.00000   -1.50000
AFIX   0
C23   1    0.797516    0.109479    0.543310    11.00000    0.02612    0.03440 =
         0.04341   -0.00122   -0.00920   -0.00817
AFIX  33
H23A  2    0.794665    0.026938    0.583743    11.00000   -1.50000
H23B  2    0.893526    0.137337    0.541562    11.00000   -1.50000
H23C  2    0.806275    0.095628    0.456828    11.00000   -1.50000
AFIX   0
C31   1    0.160359    0.290009    0.348852    11.00000    0.02987    0.07814 =
         0.03849    0.01670   -0.01268   -0.00645
AFIX  33
H31A  2    0.170971    0.212483    0.396349    11.00000   -1.50000
H31B  2    0.060156    0.303821    0.331476    11.00000   -1.50000
H31C  2    0.152601    0.367947    0.398559    11.00000   -1.50000
AFIX   0
C32   1    0.291742    0.388188    0.151945    11.00000    0.04805    0.06003 =
         0.06607    0.03844   -0.03099   -0.01113
AFIX  33
H32A  2    0.286879    0.465829    0.200543    11.00000   -1.50000
H32B  2    0.188933    0.402402    0.138175    11.00000   -1.50000
H32C  2    0.386202    0.374110    0.070330    11.00000   -1.50000
AFIX   0
C33   1    0.318723    0.145897    0.150394    11.00000    0.06059    0.05945 =
         0.06969   -0.00834   -0.04724   -0.00964
AFIX  33
H33A  2    0.331671    0.068870    0.198143    11.00000   -1.50000
H33B  2    0.413004    0.130724    0.068598    11.00000   -1.50000
H33C  2    0.215687    0.159875    0.136994    11.00000   -1.50000
AFIX   0
C41   1    0.696201    0.343016    0.058051    11.00000    0.04308    0.05244 =
         0.04973    0.02712   -0.00942   -0.01669
AFIX  33
H41A  2    0.665565    0.422264    0.114804    11.00000   -1.50000
H41B  2    0.616348    0.351603    0.018573    11.00000   -1.50000
H41C  2    0.807444    0.332759   -0.007476    11.00000   -1.50000
AFIX   0
C42   1    0.826011    0.208765    0.188720    11.00000    0.03519    0.07333 =
         0.03658    0.00918   -0.01439   -0.01874
AFIX  33
H42A  2    0.797669    0.287225    0.245829    11.00000   -1.50000
H42B  2    0.934921    0.199845    0.120439    11.00000   -1.50000
H42C  2    0.829205    0.130267    0.235630    11.00000   -1.50000
AFIX   0
C43   1    0.743217    0.099788    0.044655    11.00000    0.05556    0.05246 =
         0.03315   -0.01143   -0.00419   -0.01332
AFIX  33
H43A  2    0.742815    0.022155    0.092831    11.00000   -1.50000
H43B  2    0.854422    0.089859   -0.020817    11.00000   -1.50000
H43C  2    0.663471    0.108083    0.005114    11.00000   -1.50000
HKLF 4
END
;
data_global
_journal_date_recd_electronic     2012-05-23
_journal_date_accepted     2012-05-23
_journal_name_full     'Acta Crystallographica, Section E'
_journal_year     2012
_journal_volume     68
_journal_issue      6
_journal_page_first     m836
_journal_page_last     m836
_journal_paper_category     QM
_journal_paper_doi     10.1107/S1600536812023574
_journal_coeditor_code     NG5274
_publ_contact_author_name     'Dr Michael Bolte'
_publ_contact_author_address
;
Institut f\"ur Anorganische und Analytische Chemie
J. W. Goethe-Universit\"at
Max-von-Laue-Strasse 7
60438 Frankfurt/Main
Germany
;
_publ_contact_author_email     bolte@chemie.uni-frankfurt.de
_publ_contact_author_fax     '49 69 798 29239'
_publ_contact_author_phone     '49 69 798 29136'
_publ_section_title
;\
A triclinic polymorph of
bis(\m-di-<i>tert</i>-butylphosphanido)bis[(di-<i>tert</i>-butylphosphane)\
palladium(I)]
;
loop_
    _publ_author_name
    _publ_author_address
    'Breunig, Jens'
;
Institut f\"ur Anorganische und Analytische Chemie
Goethe-Universit\"at Frankfurt
Max-von-Laue-Strasse 7
60438 Frankfurt am Main
Germany
;
    'Lerner, Hans-Wolfram'
;
Institut f\"ur Anorganische und Analytische Chemie
Goethe-Universit\"at Frankfurt
Max-von-Laue-Strasse 7
60438 Frankfurt am Main
Germany
;
    'Bolte, Michael'
;
Institut f\"ur Anorganische und Analytische Chemie
Goethe-Universit\"at Frankfurt
Max-von-Laue-Strasse 7
60438 Frankfurt am Main
Germany
;
