# Supplementary material for: A triclinic polymorph of bis­(μ-di-tert-butyl­phosphanido)bis­[(di-tert-butyl­phosphane)palladium(I)]
Source: Acta Crystallogr Sect E Struct Rep Online. 2012 May 31;68(Pt 6):m836. doi: 10.1107/S1600536812023574 (PMC3379177; doi:10.1107/S1600536812023574)
Supplement: Supplementary file 2 [file e-68-0m836-Isup2.hkl]

# 
# h,k,l, Fc-squared, Fo-squared, sigma(Fo-squared) and status flag 
# 
data_I
_shelx_title ' wa1313 in  P-1' 
_shelx_refln_list_code          4 
_shelx_F_calc_maximum      159.68 
_exptl_crystal_F_000       418.00 
_reflns_d_resolution_high  0.7686 
 
loop_ 
 _symmetry_equiv_pos_as_xyz 
 'x, y, z' 
 '-x, -y, -z' 
 
_cell_length_a     9.0721 
_cell_length_b    10.5156 
_cell_length_c    11.5351 
_cell_angle_alpha  89.064 
_cell_angle_beta   67.307 
_cell_angle_gamma  75.330 
 
_shelx_F_squared_multiplier     1.000 
 
loop_ 
 _refln_index_h 
 _refln_index_k 
 _refln_index_l 
 _refln_F_squared_calc 
 _refln_F_squared_meas 
 _refln_F_squared_sigma 
 _refln_observed_status 
   2   0   0      428.76      395.71     18.04 o 
   3   0   0     8644.97     8816.02    237.13 o 
   4   0   0     7247.61     7390.51    692.98 o 
   5   0   0     5480.42     5896.35    121.93 o 
   6   0   0     4379.25     4905.82    248.97 o 
   7   0   0     2111.23     2415.41    130.38 o 
   8   0   0     1254.12     1518.30     38.82 o 
   9   0   0      733.38      906.65     51.74 o 
  10   0   0      442.67      479.76     16.49 o 
 -10   1   0      268.88      255.89     12.91 o 
  -9   1   0      148.28      172.83     10.86 o 
  -8   1   0      348.35      390.68     16.20 o 
  -7   1   0      646.61      785.20     13.25 o 
  -6   1   0      386.46      455.31     17.42 o 
  -5   1   0      544.04      541.25     16.44 o 
  -4   1   0     1588.04     1694.76     25.96 o 
  -3   1   0     6501.10     6917.33    174.78 o 
  -2   1   0    11551.88    12173.11    205.61 o 
  -1   1   0     5171.65     4801.99    165.15 o 
   2   1   0     3682.26     3501.27     54.68 o 
   3   1   0     6692.00     5894.79    187.94 o 
   4   1   0     5459.27     5468.17     45.25 o 
   5   1   0     4815.75     5123.24    277.59 o 
   6   1   0     4238.72     4789.37     36.04 o 
   7   1   0     1689.76     1928.74     69.20 o 
   8   1   0     1077.94     1196.12     16.34 o 
   9   1   0      874.71     1003.05     28.67 o 
  10   1   0      296.55      352.30     14.64 o 
  -9   2   0        2.44       10.47      8.81 o 
  -8   2   0        3.07        9.65      9.77 o 
  -7   2   0        1.23        3.62      8.68 o 
  -6   2   0      142.02      159.15     10.17 o 
  -5   2   0       56.58       63.18      8.67 o 
  -4   2   0      496.55      490.71     12.50 o 
  -3   2   0       44.52       40.23     10.14 o 
  -2   2   0      199.59      277.94     14.77 o 
  -1   2   0     1368.27     1482.34     93.55 o 
   0   2   0     5609.63     4806.25     76.00 o 
   1   2   0      534.07      553.32     31.89 o 
   2   2   0     5886.58     6135.93    215.81 o 
   3   2   0     3496.68     3715.44    279.84 o 
   4   2   0      723.47      839.16     32.51 o 
   5   2   0      189.27      194.54     13.21 o 
   6   2   0      414.98      455.59     24.78 o 
   7   2   0      559.56      664.47     64.26 o 
   8   2   0      305.90      360.04     12.36 o 
   9   2   0      227.70      302.79     10.31 o 
  10   2   0      155.78      170.26     11.26 o 
  -9   3   0       15.92        8.24     11.08 o 
  -8   3   0        2.39       13.83      8.70 o 
  -7   3   0        0.03       -1.10      8.21 o 
  -6   3   0        1.73       30.65      8.61 o 
  -5   3   0        1.67        4.62      8.11 o 
  -4   3   0       41.06       34.76      8.33 o 
  -3   3   0      581.14      681.39     14.04 o 
  -2   3   0     1558.15     1718.37     28.62 o 
  -1   3   0       19.76       33.70     11.84 o 
   0   3   0      204.37      230.80     18.36 o 
   1   3   0      253.23      285.33     17.00 o 
   2   3   0        2.42        6.20      9.74 o 
   3   3   0       48.75      123.19     10.66 o 
   4   3   0       23.21        7.03     11.15 o 
   5   3   0       82.61       76.25      9.41 o 
   6   3   0       26.94       65.35      8.60 o 
   7   3   0       12.13       18.83     10.73 o 
   8   3   0        3.63       20.61      9.33 o 
   9   3   0        8.51       24.79      8.67 o 
  10   3   0       36.85       33.28     10.00 o 
  -9   4   0       20.23       20.67     11.54 o 
  -8   4   0       32.44       32.69      9.31 o 
  -7   4   0        2.08       13.51      8.60 o 
  -6   4   0       27.83       24.91      9.10 o 
  -5   4   0        0.44       12.84      9.02 o 
  -4   4   0      137.15      191.73     10.77 o 
  -3   4   0      179.53      301.08     11.42 o 
  -2   4   0      108.90      179.65     11.95 o 
  -1   4   0      248.53      259.46     22.81 o 
   0   4   0      897.40      979.83     48.05 o 
   1   4   0     1216.43     1125.82    126.13 o 
   2   4   0      333.88      352.28     14.65 o 
   3   4   0      477.99      520.56     15.99 o 
   4   4   0      724.86      736.34     15.17 o 
   5   4   0      560.84      525.08     15.33 o 
   6   4   0      334.03      356.78     18.85 o 
   7   4   0      116.96      112.53     11.44 o 
   8   4   0       69.73       71.18      7.68 o 
   9   4   0       23.52       20.20      8.66 o 
  10   4   0       13.32       18.26     10.51 o 
  -8   5   0       52.87       61.84     10.56 o 
  -7   5   0      114.39      156.62     11.15 o 
  -6   5   0      121.78      143.76     10.28 o 
  -5   5   0      209.75      259.12     11.04 o 
  -4   5   0      575.32      610.91     26.28 o 
  -3   5   0      418.19      487.58     13.32 o 
  -2   5   0      504.74      577.36     17.04 o 
  -1   5   0     1353.62     1286.23     69.24 o 
   0   5   0     1317.23     1079.18     95.77 o 
   1   5   0     1154.63      821.61     66.22 o 
   2   5   0     1915.37     1964.24     62.29 o 
   3   5   0     3381.18     3663.88     47.02 o 
   4   5   0     3062.93     3076.89     27.85 o 
   5   5   0     1166.55     1177.96     16.87 o 
   6   5   0     1077.79      999.93     23.13 o 
   7   5   0     1110.53     1132.28     57.94 o 
   8   5   0      550.72      570.38     19.30 o 
   9   5   0      445.59      423.84     18.03 o 
  10   5   0      397.04      333.13     35.52 o 
  -8   6   0      535.01      569.63     44.70 o 
  -7   6   0      531.05      612.79     23.90 o 
  -6   6   0      643.72      705.76     32.14 o 
  -5   6   0     1125.43     1245.45     56.46 o 
  -4   6   0     2151.81     2343.72     74.68 o 
  -3   6   0     1574.82     1790.24     64.92 o 
  -2   6   0      593.27      666.08     31.81 o 
  -1   6   0     1544.74     1552.40    116.37 o 
   0   6   0     4256.51     4286.90    437.27 o 
   1   6   0     4735.53     5193.63    522.86 o 
   2   6   0     3494.52     3819.25    190.95 o 
   3   6   0     3581.82     3622.55    148.18 o 
   4   6   0     3590.59     3904.36    103.84 o 
   5   6   0     1829.30     2083.23     25.16 o 
   6   6   0     1825.94     2013.74     77.48 o 
   7   6   0     2640.15     2873.48     48.57 o 
   8   6   0     1679.59     1786.60     73.35 o 
   9   6   0     1243.25     1338.70     46.80 o 
  10   6   0     1014.21      947.67     45.04 o 
  -7   7   0      652.41      659.50     40.24 o 
  -6   7   0      899.71      968.90     47.04 o 
  -5   7   0      897.37      900.28     60.56 o 
  -4   7   0      926.26      999.07     34.95 o 
  -3   7   0     1325.76     1458.16     40.86 o 
  -2   7   0     1346.64     1430.58     57.64 o 
  -1   7   0     1741.83     1937.62     80.09 o 
   0   7   0     2257.16     2564.06    139.40 o 
   1   7   0     2453.32     2749.41    174.15 o 
   2   7   0     2535.86     2855.17    125.33 o 
   3   7   0      933.06     1091.33     89.60 o 
   4   7   0      648.50      816.04     50.57 o 
   5   7   0     1979.73     2317.98    118.40 o 
   6   7   0     2020.04     2533.30    139.29 o 
   7   7   0     1308.75     1600.41     33.93 o 
   8   7   0     1056.47     1267.25     17.35 o 
   9   7   0      876.61      920.12     15.99 o 
  10   7   0      603.60      600.54     22.77 o 
  -6   8   0      285.52      307.64     23.45 o 
  -5   8   0      354.21      388.83     39.20 o 
  -4   8   0      185.05      208.98     11.21 o 
  -3   8   0      279.52      276.73     14.24 o 
  -2   8   0     1191.26     1282.58     20.95 o 
  -1   8   0     1621.20     1692.56    103.80 o 
   0   8   0      145.77      174.00     15.75 o 
   1   8   0      183.10      148.62     11.09 o 
   2   8   0      147.60      195.47     13.88 o 
   3   8   0      961.34     1139.33     63.68 o 
   4   8   0      142.61      219.95     25.62 o 
   5   8   0      162.75      242.48     26.28 o 
   6   8   0      208.41      266.63     14.25 o 
   7   8   0       15.80       33.69     11.11 o 
   8   8   0       61.98      102.11      9.61 o 
   9   8   0       86.73       99.35     11.55 o 
  10   8   0       38.64       49.80     10.87 o 
  -5   9   0      161.96      140.67     19.08 o 
  -4   9   0      237.67      251.41     13.74 o 
  -3   9   0      184.78      201.76     13.50 o 
  -2   9   0      194.66      211.03     24.45 o 
  -1   9   0       83.14      102.17     11.44 o 
   0   9   0       45.93       64.79     12.55 o 
   1   9   0       40.99       50.02      9.87 o 
   2   9   0        7.90       25.53      8.92 o 
   3   9   0       90.72      130.94     11.42 o 
   4   9   0       85.64      112.52     12.92 o 
   5   9   0       14.41       14.19     11.25 o 
   6   9   0      100.78       94.49     10.62 o 
   7   9   0       88.41       77.54     10.91 o 
   8   9   0       10.05       12.82     12.84 o 
   9   9   0        9.14        2.18     13.59 o 
  -4  10   0       38.23       47.72     12.35 o 
  -3  10   0       19.49       30.30     12.20 o 
  -2  10   0       68.35       60.58     11.79 o 
  -1  10   0       10.34       29.66     10.49 o 
   0  10   0       39.00       72.75     11.04 o 
   1  10   0      711.22      741.65     32.42 o 
   2  10   0      298.28      350.39     27.89 o 
   3  10   0       28.84       25.16     11.03 o 
   4  10   0        0.63        4.32     10.11 o 
   5  10   0       16.69       32.50     13.52 o 
   6  10   0        2.83       19.72     11.73 o 
   7  10   0        0.05        8.62     11.39 o 
   8  10   0       12.68       10.04     10.69 o 
   9  10   0       21.79       19.98     11.31 o 
  -3  11   0       89.88      101.24     13.22 o 
  -2  11   0       52.36       51.24     12.28 o 
  -1  11   0       17.10       20.97     14.52 o 
   0  11   0       27.98       42.19     11.42 o 
   1  11   0        7.74        0.39      9.91 o 
   2  11   0        1.48        5.31      8.73 o 
   3  11   0       30.46       33.09     11.35 o 
   4  11   0        7.48       16.53      9.79 o 
   5  11   0        0.48        7.89     11.67 o 
   6  11   0        3.09        3.27     15.00 o 
   7  11   0        0.44       -1.71     12.12 o 
   8  11   0       21.49       18.98     11.31 o 
  -2  12   0      708.90      711.00     33.50 o 
  -1  12   0      847.27      879.88     61.62 o 
   0  12   0      709.13      717.82     40.48 o 
   1  12   0      822.40      893.77     43.24 o 
   2  12   0      751.94      755.10     49.86 o 
   3  12   0      534.15      555.80     35.48 o 
   4  12   0      435.31      435.89     31.76 o 
   5  12   0      356.23      352.12     21.41 o 
   6  12   0      334.19      336.93     42.31 o 
   7  12   0      212.95      233.36     36.92 o 
   0  13   0      997.53     1004.27     32.16 o 
   1  13   0     1354.01     1435.81     26.01 o 
   2  13   0     1531.20     1677.01     38.45 o 
   3  13   0     1106.05     1044.04     79.33 o 
   4  13   0      939.03      892.64     90.46 o 
   5  13   0      829.28      813.87     88.86 o 
   6  13   0      641.48      416.69     32.65 o 
  -5 -13   1      263.39      240.00     33.25 o 
  -4 -13   1      355.30      309.10     21.21 o 
  -3 -13   1      354.85      306.59     14.95 o 
  -2 -13   1      398.76      286.08     39.62 o 
  -1 -13   1      497.70      452.45     51.05 o 
   0 -13   1      414.30      363.84     18.71 o 
  -7 -12   1      349.57      314.21     17.14 o 
  -6 -12   1      585.17      554.52     41.49 o 
  -5 -12   1      613.00      601.67     75.22 o 
  -4 -12   1      671.94      603.20     27.81 o 
  -3 -12   1      805.62      721.52     47.47 o 
  -2 -12   1      713.71      703.64     37.68 o 
  -1 -12   1      797.14      772.84     69.88 o 
   0 -12   1      941.09      853.79     95.18 o 
   1 -12   1      909.69      857.38     20.45 o 
   2 -12   1      810.97      786.64     20.66 o 
  -8 -11   1      325.01      307.54     34.20 o 
  -7 -11   1      522.83      546.69     43.18 o 
  -6 -11   1      604.16      615.05     37.99 o 
  -5 -11   1      457.66      446.90     71.43 o 
  -4 -11   1      386.88      408.23     21.87 o 
  -3 -11   1      549.67      520.26     43.15 o 
  -2 -11   1      485.89      506.31     26.12 o 
  -1 -11   1      432.79      391.73     23.52 o 
   0 -11   1      516.17      478.40     44.19 o 
   1 -11   1      461.94      418.12     43.42 o 
   2 -11   1      445.70      475.47     15.75 o 
   3 -11   1      456.93      457.06     34.40 o 
   4 -11   1      420.02      405.15     20.29 o 
  -8 -10   1       99.09      101.61     11.98 o 
  -7 -10   1      310.04      322.19     21.87 o 
  -6 -10   1      486.70      520.56     27.95 o 
  -5 -10   1      273.08      304.11     18.57 o 
  -4 -10   1       37.31       48.64     10.99 o 
  -3 -10   1       75.20       91.83     11.18 o 
  -2 -10   1      118.57      107.40     12.86 o 
  -1 -10   1       15.78       26.54     10.14 o 
   0 -10   1       54.92       44.11     11.27 o 
   1 -10   1       75.52       72.99      8.79 o 
   2 -10   1        9.80       28.78     13.81 o 
   3 -10   1       14.07       22.83     14.83 o 
   4 -10   1        4.07       10.29     11.23 o 
   5 -10   1        2.27       21.43     16.53 o 
  -9  -9   1      172.99      160.81     12.46 o 
  -8  -9   1      263.91      286.14     14.87 o 
  -7  -9   1      171.69      200.54     13.55 o 
  -6  -9   1       49.56       63.19     11.61 o 
  -5  -9   1      107.42      136.24     12.63 o 
  -4  -9   1      190.14      195.15     16.38 o 
  -3  -9   1      119.91      122.84     10.81 o 
  -2  -9   1      157.15      163.57     12.89 o 
  -1  -9   1       22.30       36.98     10.43 o 
   0  -9   1        6.58        9.53     10.02 o 
   1  -9   1       21.28       17.67      8.91 o 
   2  -9   1        0.05       11.70      9.98 o 
   3  -9   1       11.04       26.36     13.30 o 
   4  -9   1      117.39      134.41     14.38 o 
   5  -9   1      147.10      134.58     14.35 o 
   6  -9   1        0.61       41.14     20.21 o 
  -9  -8   1        7.70        5.17      9.05 o 
  -8  -8   1       23.89       45.94     10.21 o 
  -7  -8   1       40.68       49.64     11.60 o 
  -6  -8   1       26.77       35.12     10.29 o 
  -5  -8   1       15.55       28.07     11.79 o 
  -4  -8   1      626.41      641.97     28.47 o 
  -3  -8   1      675.09      708.35     24.47 o 
  -2  -8   1       74.62       82.75      9.05 o 
  -1  -8   1      109.92      130.05     12.92 o 
   0  -8   1       73.11       78.21     11.82 o 
   1  -8   1        0.98       12.72     10.87 o 
   2  -8   1        0.99       19.75     11.00 o 
   3  -8   1        9.94       12.77     10.82 o 
   4  -8   1       36.57       22.64     12.32 o 
   5  -8   1        6.86       11.03     10.01 o 
   6  -8   1       40.65       39.23     16.09 o 
   7  -8   1       13.55       26.62     17.13 o 
 -10  -7   1      167.31      163.19     10.74 o 
  -9  -7   1      535.25      510.71     23.47 o 
  -8  -7   1      867.39      889.11     26.68 o 
  -7  -7   1      374.50      401.68     13.73 o 
  -6  -7   1       90.51       87.73      9.07 o 
  -5  -7   1      260.73      249.47     12.32 o 
  -4  -7   1      287.51      298.19     13.35 o 
  -3  -7   1      200.17      192.42     11.07 o 
  -2  -7   1      574.50      553.33     32.79 o 
  -1  -7   1      181.31      183.07     13.22 o 
   0  -7   1      155.27      147.17     12.23 o 
   1  -7   1      203.78      178.75     13.85 o 
   2  -7   1       12.54       23.59      9.92 o 
   3  -7   1      106.01       84.62     18.85 o 
   4  -7   1       33.14       26.13      8.86 o 
   5  -7   1       21.65       19.71      9.89 o 
   6  -7   1      152.48      161.58     11.98 o 
   7  -7   1      442.40      429.09     35.41 o 
 -10  -6   1     1165.34     1078.22     64.79 o 
  -9  -6   1     1404.73     1406.91     76.05 o 
  -8  -6   1     1047.41     1078.55     25.76 o 
  -7  -6   1     1998.38     2062.17     42.87 o 
  -6  -6   1     2528.36     2638.20     31.71 o 
  -5  -6   1     2337.96     2432.91     62.98 o 
  -4  -6   1     4902.08     5171.39    118.25 o 
  -3  -6   1     6631.11     6454.66    110.59 o 
  -2  -6   1     4747.12     4632.20    190.15 o 
  -1  -6   1     3074.20     2812.43    163.52 o 
   0  -6   1     3333.61     2824.55    115.42 o 
   1  -6   1     3147.56     2619.16     59.08 o 
   2  -6   1     1180.79     1086.92     42.06 o 
   3  -6   1     1159.80     1096.71     85.75 o 
   4  -6   1     2129.57     2137.05    120.46 o 
   5  -6   1     1031.93     1097.67     91.71 o 
   6  -6   1      362.69      409.95     26.28 o 
   7  -6   1      395.95      405.82     29.73 o 
   8  -6   1      288.45      287.84     17.20 o 
 -10  -5   1      684.23      562.97     56.07 o 
  -9  -5   1      837.21      770.42     23.40 o 
  -8  -5   1      649.95      648.76     13.49 o 
  -7  -5   1     2266.70     2180.96     34.54 o 
  -6  -5   1     4886.63     4666.38    116.03 o 
  -5  -5   1     4143.37     3899.92    182.56 o 
  -4  -5   1     5779.74     5483.36     50.80 o 
  -3  -5   1     8163.03     7861.37    278.57 o 
  -2  -5   1     6022.74     5426.55    229.11 o 
  -1  -5   1     6792.80     6330.38    141.25 o 
   0  -5   1     5835.42     4785.14     99.76 o 
   1  -5   1     5603.57     4680.86     34.89 o 
   2  -5   1     7237.96     6681.53    526.79 o 
   3  -5   1     3942.40     3700.25    144.38 o 
   4  -5   1     1931.17     1939.62     51.91 o 
   5  -5   1     2152.92     2132.07     78.07 o 
   6  -5   1     1406.96     1408.69     80.08 o 
   7  -5   1      464.67      484.70     14.70 o 
   8  -5   1      269.91      280.63     12.43 o 
 -10  -4   1       61.59       66.06      9.97 o 
  -9  -4   1       51.77       45.78     14.87 o 
  -8  -4   1      371.38      338.16     10.30 o 
  -7  -4   1      703.23      605.02     26.83 o 
  -6  -4   1      909.07      801.32     46.81 o 
  -5  -4   1     1179.71     1093.06     33.24 o 
  -4  -4   1     1582.82     1420.45     19.27 o 
  -3  -4   1     2925.02     2464.57     47.78 o 
  -2  -4   1     2946.31     2657.96    105.43 o 
  -1  -4   1     4316.79     4088.63    177.11 o 
   0  -4   1     4473.36     3973.76    137.52 o 
   1  -4   1     2519.04     2110.61     40.90 o 
   2  -4   1     4834.11     4690.22    187.03 o 
   3  -4   1     4099.08     3722.53    150.57 o 
   4  -4   1     1180.68     1144.55     21.22 o 
   5  -4   1      705.85      692.74     15.36 o 
   6  -4   1      809.45      792.87     33.52 o 
   7  -4   1      619.22      609.29     23.86 o 
   8  -4   1      294.82      293.30     11.25 o 
   9  -4   1      148.04      127.70     10.46 o 
 -10  -3   1        0.13       -1.08      8.17 o 
  -9  -3   1       14.11       16.51      7.92 o 
  -8  -3   1       84.76       83.25     10.84 o 
  -7  -3   1       13.28       17.05     10.29 o 
  -6  -3   1      109.31       93.48     11.94 o 
  -5  -3   1       39.23       41.22      7.68 o 
  -4  -3   1       64.97       55.91      9.24 o 
  -3  -3   1        2.60       26.41      9.41 o 
  -2  -3   1      491.31      430.33     19.46 o 
  -1  -3   1      793.73      680.32     17.26 o 
   0  -3   1     1070.41      840.83     78.40 o 
   1  -3   1      969.11      820.11     23.78 o 
   2  -3   1      342.66      291.72     10.84 o 
   3  -3   1      552.43      505.80     17.68 o 
   4  -3   1      563.06      505.36     12.58 o 
   5  -3   1      310.56      292.07     11.35 o 
   6  -3   1      148.80      158.99      9.52 o 
   7  -3   1      156.56      156.25      9.72 o 
   8  -3   1      226.07      244.17     17.22 o 
   9  -3   1       88.89       79.54     10.86 o 
 -10  -2   1       12.07       20.21      9.88 o 
  -9  -2   1       13.82       13.77      7.61 o 
  -8  -2   1       21.67       25.19     14.38 o 
  -7  -2   1       14.33       20.32      8.41 o 
  -6  -2   1      279.40      241.15     12.14 o 
  -5  -2   1      488.60      489.04     11.83 o 
  -4  -2   1       88.78       92.42     11.70 o 
  -3  -2   1        2.06       45.90     40.80 o 
  -2  -2   1       24.96       41.69     12.45 o 
  -1  -2   1       53.09       47.67     13.61 o 
   0  -2   1        4.60      113.41     31.27 o 
   1  -2   1       20.99       33.47     11.66 o 
   2  -2   1      225.52      215.29     11.76 o 
   3  -2   1       25.84       28.72      9.48 o 
   4  -2   1       59.55       50.93     11.10 o 
   5  -2   1      153.92      133.41      8.75 o 
   6  -2   1      162.77      161.63      9.33 o 
   7  -2   1       44.61       52.07      8.90 o 
   8  -2   1       65.04       71.26      8.26 o 
   9  -2   1       47.29       49.32     10.46 o 
  10  -2   1        0.69       12.12      9.11 o 
 -10  -1   1        1.53        3.99      9.46 o 
  -9  -1   1        1.38        7.55     11.11 o 
  -8  -1   1      211.69      204.03      9.46 o 
  -7  -1   1      350.77      319.76     25.74 o 
  -6  -1   1      103.83       69.86     10.96 o 
  -5  -1   1      187.85      144.71      9.75 o 
  -4  -1   1      552.76      432.62     20.91 o 
  -3  -1   1      994.28      763.58     17.70 o 
  -2  -1   1     1285.53      926.39     24.43 o 
  -1  -1   1     2015.31     1606.53     34.73 o 
   1  -1   1     1042.52      809.45     21.89 o 
   2  -1   1     3156.27     2670.71     78.02 o 
   3  -1   1     2071.34     1880.65     23.70 o 
   4  -1   1      341.77      336.71     10.61 o 
   5  -1   1        2.51       11.64      8.60 o 
   6  -1   1        9.55       19.26      7.90 o 
   7  -1   1      282.27      294.58     14.06 o 
   8  -1   1      300.04      333.42     17.23 o 
   9  -1   1        0.25       11.23      8.85 o 
  10  -1   1        2.27        2.64      9.53 o 
 -10   0   1      159.60      163.40     13.21 o 
  -9   0   1      172.33      185.12     11.47 o 
  -8   0   1      578.31      578.61     14.91 o 
  -7   0   1     1406.65     1451.53     30.43 o 
  -6   0   1     1006.06      887.04     23.04 o 
  -5   0   1      283.38      227.03     11.73 o 
  -4   0   1      896.83      887.46     35.00 o 
  -3   0   1     9643.68     9446.21    275.81 o 
  -2   0   1    17312.98    16361.33    120.42 o 
  -1   0   1     5467.92     4587.19     60.17 o 
   2   0   1     4134.91     3611.63    150.23 o 
   3   0   1     7032.37     6264.88    273.56 o 
   4   0   1     4943.11     4261.15    100.85 o 
   5   0   1     3398.95     3420.72     32.29 o 
   6   0   1     2760.08     2984.52     97.44 o 
   7   0   1     1601.95     1731.82     29.95 o 
   8   0   1     1238.00     1357.07     44.47 o 
   9   0   1      566.19      626.44     18.87 o 
  10   0   1      136.48      144.70      9.72 o 
  -9   1   1      610.42      617.44     13.71 o 
  -8   1   1      409.23      432.30     14.15 o 
  -7   1   1      480.59      536.73     20.46 o 
  -6   1   1     1378.07     1431.57     33.74 o 
  -5   1   1     2913.27     2719.34     96.07 o 
  -4   1   1     3084.72     2915.61    161.07 o 
  -3   1   1     4907.84     4528.36    161.05 o 
  -2   1   1    10075.04     8577.59    450.12 o 
  -1   1   1     8266.76     7008.59    188.78 o 
   2   1   1     6741.62     5563.37    234.27 o 
   3   1   1    11170.07     9969.35    140.77 o 
   4   1   1     8952.54     6934.10    299.62 o 
   5   1   1     8661.81     7805.85     75.06 o 
   6   1   1    10066.78    10748.61    173.57 o 
   7   1   1     2654.29     2818.46     36.97 o 
   8   1   1      467.20      498.57     26.28 o 
   9   1   1     1886.25     2068.08     27.16 o 
  10   1   1     1680.94     1800.95     19.07 o 
  -9   2   1      172.54      177.46     12.09 o 
  -8   2   1      264.88      289.52     10.62 o 
  -7   2   1      641.97      745.69     12.41 o 
  -6   2   1      506.90      520.26     18.44 o 
  -5   2   1     1083.85     1119.35     36.73 o 
  -4   2   1     3110.12     3344.77     59.43 o 
  -3   2   1      603.88      531.51     22.49 o 
  -2   2   1       36.90       12.16     14.80 o 
  -1   2   1     3463.77     2781.79     85.28 o 
   0   2   1     3673.47     2862.08     79.86 o 
   1   2   1     2648.23     2293.15     83.54 o 
   2   2   1     6000.36     5507.62    309.33 o 
   3   2   1     6593.12     5661.32    474.98 o 
   4   2   1     4211.75     3649.18     55.44 o 
   5   2   1     1678.22     1426.48     21.07 o 
   6   2   1     1939.08     1731.58     78.57 o 
   7   2   1     2096.07     1952.18     26.39 o 
   8   2   1     1047.98     1082.41     40.72 o 
   9   2   1     1145.62     1240.33     63.72 o 
  10   2   1     1140.98     1172.28     80.55 o 
  11   2   1      568.19      524.05     22.35 o 
  -9   3   1      111.66      104.32     10.91 o 
  -8   3   1      224.88      232.84     11.74 o 
  -7   3   1      465.04      518.30     12.23 o 
  -6   3   1      312.23      322.92     11.53 o 
  -5   3   1       27.44       29.90      8.55 o 
  -4   3   1      244.78      287.17     18.70 o 
  -3   3   1      110.27      116.25     11.81 o 
  -2   3   1       67.81       78.53     12.72 o 
  -1   3   1      574.95      493.97     17.42 o 
   0   3   1      268.03      240.68     19.45 o 
   1   3   1      100.67      105.38     18.32 o 
   2   3   1      769.84      699.73     32.12 o 
   3   3   1      595.94      569.24     17.74 o 
   4   3   1       10.17       11.89      8.35 o 
   5   3   1      293.24      238.24     10.55 o 
   6   3   1       41.00       94.78     20.37 o 
   7   3   1       10.67       10.63      8.76 o 
   8   3   1      726.12      744.25     36.20 o 
   9   3   1      230.49      254.92     23.35 o 
  10   3   1       13.20       -1.63      8.63 o 
  11   3   1       36.30       37.41     11.34 o 
  -8   4   1      317.76      331.24     17.96 o 
  -7   4   1       83.76       95.85      9.82 o 
  -6   4   1      104.94       99.21      8.58 o 
  -5   4   1      273.49      298.63     11.46 o 
  -4   4   1       94.75       98.65     10.48 o 
  -3   4   1      190.91      193.86     17.26 o 
  -2   4   1      234.54      203.26     11.37 o 
  -1   4   1       64.31      205.42     61.79 o 
   0   4   1       92.60       71.95     12.85 o 
   1   4   1       29.18       24.04     13.45 o 
   2   4   1        0.04        7.53     14.98 o 
   3   4   1      704.49      750.37     36.42 o 
   4   4   1      736.11      837.43     16.45 o 
   5   4   1       34.26       27.84      8.76 o 
   6   4   1        6.91        9.54     13.78 o 
   7   4   1      253.44      261.02     10.00 o 
   8   4   1       26.46       25.65      7.16 o 
   9   4   1       15.48       15.99     10.42 o 
  10   4   1       35.94       36.76      9.46 o 
  11   4   1        6.91        9.69     10.28 o 
  -8   5   1       16.91       22.08     11.96 o 
  -7   5   1        2.23       15.19     11.36 o 
  -6   5   1       18.76       31.72     10.66 o 
  -5   5   1      251.92      287.89     16.90 o 
  -4   5   1       86.83      100.61     11.55 o 
  -3   5   1      128.43      164.71     11.96 o 
  -2   5   1      422.42      457.17     17.82 o 
  -1   5   1        0.19       18.57     12.83 o 
   0   5   1       17.32       51.01     14.46 o 
   1   5   1      335.33      365.88     38.92 o 
   2   5   1       38.58       74.66     13.02 o 
   3   5   1        1.24       14.86      9.86 o 
   4   5   1       51.95       75.52     10.74 o 
   5   5   1      196.34      236.23     11.45 o 
   6   5   1       48.97       66.35      9.14 o 
   7   5   1       40.40       74.98      8.91 o 
   8   5   1      138.21      143.89      7.86 o 
   9   5   1      218.48      222.90     10.30 o 
  10   5   1      147.16      128.45     10.05 o 
  11   5   1       42.43       39.42      8.71 o 
  -7   6   1      369.12      362.59     14.37 o 
  -6   6   1      328.32      343.50     12.38 o 
  -5   6   1      126.08      128.01      9.88 o 
  -4   6   1      124.99      117.16     11.75 o 
  -3   6   1      334.09      316.66     15.63 o 
  -2   6   1      198.51      186.39     11.40 o 
  -1   6   1      302.85      311.80     13.04 o 
   0   6   1      375.96      327.50     16.10 o 
   1   6   1      197.60      245.82     21.53 o 
   2   6   1      527.83      548.12     32.01 o 
   3   6   1      238.71      267.64     24.42 o 
   4   6   1       98.85      118.82     10.74 o 
   5   6   1      492.22      564.01     27.09 o 
   6   6   1      368.95      415.08     13.56 o 
   7   6   1      221.57      290.94     12.85 o 
   8   6   1      392.06      434.60     12.49 o 
   9   6   1      451.01      433.91     22.26 o 
  10   6   1      291.98      254.05     12.82 o 
  -7   7   1      739.36      672.50     38.33 o 
  -6   7   1     1011.30      943.74     21.40 o 
  -5   7   1     1805.09     1694.90     78.32 o 
  -4   7   1     1549.78     1530.79     44.74 o 
  -3   7   1     1707.31     1587.93     86.62 o 
  -2   7   1     2664.82     2583.84    114.48 o 
  -1   7   1     2439.82     2402.28     69.64 o 
   0   7   1     2345.09     2505.65    117.96 o 
   1   7   1     3069.08     2908.03    248.89 o 
   2   7   1     2436.74     2391.09    246.65 o 
   3   7   1     1405.82     1348.05     83.34 o 
   4   7   1      667.67      721.73     55.75 o 
   5   7   1     1423.06     1552.98    125.01 o 
   6   7   1     2159.27     2335.11    134.96 o 
   7   7   1     1230.10     1358.87     40.42 o 
   8   7   1      576.43      635.56     14.21 o 
   9   7   1      381.61      425.29     13.10 o 
  10   7   1      372.84      347.87     15.65 o 
  -6   8   1      482.89      464.77     24.18 o 
  -5   8   1     1397.94     1290.89     77.53 o 
  -4   8   1     2496.29     2384.44     72.56 o 
  -3   8   1     2201.66     2215.31     77.19 o 
  -2   8   1     2109.65     1921.48    118.01 o 
  -1   8   1     2204.20     2201.08    106.98 o 
   0   8   1     2807.65     2698.78    225.12 o 
   1   8   1     3310.63     2922.15    231.94 o 
   2   8   1     2304.33     2150.68    208.68 o 
   3   8   1     2175.67     2147.01    195.42 o 
   4   8   1     2025.14     2051.84    174.84 o 
   5   8   1     1503.12     1642.78    117.18 o 
   6   8   1     1440.91     1572.40     99.33 o 
   7   8   1      799.96      877.10     86.20 o 
   8   8   1      404.40      451.05     29.25 o 
   9   8   1      294.29      317.97     28.98 o 
  10   8   1      268.66      271.60     12.57 o 
  -5   9   1      264.84      253.11     15.88 o 
  -4   9   1      432.60      473.07     24.47 o 
  -3   9   1      664.13      608.41     35.94 o 
  -2   9   1      798.64      813.47     36.58 o 
  -1   9   1      699.20      704.76     39.57 o 
   0   9   1      793.97      761.34     44.50 o 
   1   9   1     1128.42     1187.43     42.20 o 
   2   9   1      996.92      930.75     53.17 o 
   3   9   1      956.77      913.48     59.86 o 
   4   9   1     1293.62     1195.30     90.43 o 
   5   9   1      647.58      648.27     77.93 o 
   6   9   1       67.45       71.58      9.50 o 
   7   9   1       31.58       32.69     10.55 o 
   8   9   1      303.35      326.42     13.13 o 
   9   9   1      442.17      435.18     41.26 o 
  10   9   1       69.08       81.89     15.89 o 
  -4  10   1        5.19       20.00     16.10 o 
  -3  10   1        9.92       10.14     11.54 o 
  -2  10   1      121.41      143.39     16.51 o 
  -1  10   1      286.10      254.58     16.04 o 
   0  10   1      149.19      150.62     10.66 o 
   1  10   1      202.55      202.68     14.60 o 
   2  10   1      365.82      337.22     23.82 o 
   3  10   1      183.61      173.07     14.35 o 
   4  10   1      160.50      142.14     11.95 o 
   5  10   1      184.80      170.86     20.60 o 
   6  10   1       88.00       98.56     20.91 o 
   7  10   1       98.30      105.64     16.48 o 
   8  10   1       94.07      104.73     14.68 o 
   9  10   1       52.92       41.44     12.09 o 
  -3  11   1        0.02       15.06     15.04 o 
  -2  11   1        2.51        2.61     16.08 o 
  -1  11   1        0.15        1.00     11.44 o 
   0  11   1       13.45       17.91     11.47 o 
   1  11   1       10.16       17.71     13.24 o 
   2  11   1       19.10       21.98     11.59 o 
   3  11   1       27.89       32.24      9.23 o 
   4  11   1       63.36       65.70     11.27 o 
   5  11   1       68.50       57.10     10.69 o 
   6  11   1       52.20       52.91     12.63 o 
   7  11   1      169.07      182.96     21.18 o 
   8  11   1       58.52       53.53     21.34 o 
  -2  12   1      149.58      143.61     14.65 o 
  -1  12   1      242.78      202.46     14.28 o 
   0  12   1      158.48      158.55     12.52 o 
   1  12   1      177.28      160.97     22.69 o 
   2  12   1      214.45      204.69     15.17 o 
   3  12   1       87.82       91.27     11.90 o 
   4  12   1       46.41       52.16     12.16 o 
   5  12   1       52.51       67.14     13.82 o 
   6  12   1       49.89       48.72     14.49 o 
   7  12   1       13.29       27.25     21.52 o 
   0  13   1      623.93      546.50     17.45 o 
   1  13   1      866.33      823.15     19.79 o 
   2  13   1     1157.92     1132.50     25.27 o 
   3  13   1      819.13      790.46     20.54 o 
   4  13   1      709.09      654.96     33.79 o 
   5  13   1      726.51      647.87     79.07 o 
   6  13   1      458.04      468.63     26.93 o 
  -5 -13   2       11.55        3.61     24.44 o 
  -4 -13   2        0.33        1.35     13.64 o 
  -3 -13   2       10.47       15.77     11.36 o 
  -2 -13   2        6.29       -1.46     12.68 o 
  -1 -13   2       10.17       16.45     10.71 o 
   0 -13   2        4.93       19.99      9.70 o 
  -6 -12   2      260.95      237.45     17.64 o 
  -5 -12   2      216.33      189.05     13.73 o 
  -4 -12   2      129.36      135.63     12.68 o 
  -3 -12   2      277.31      276.50     12.41 o 
  -2 -12   2      146.55      148.66     13.58 o 
  -1 -12   2       22.85       17.06      8.94 o 
   0 -12   2      163.17      148.37     11.27 o 
   1 -12   2      341.67      327.27     22.08 o 
   2 -12   2      236.28      230.07     13.95 o 
  -7 -11   2     1025.93     1003.75     48.74 o 
  -6 -11   2      963.70     1055.13     64.89 o 
  -5 -11   2     1001.12     1032.09     74.53 o 
  -4 -11   2     1088.64     1146.69     66.63 o 
  -3 -11   2     1166.22     1155.50     42.21 o 
  -2 -11   2     1115.75     1129.40     51.96 o 
  -1 -11   2      905.62      984.18     82.13 o 
   0 -11   2      945.24      963.45     79.41 o 
   1 -11   2      795.21      811.46     67.58 o 
   2 -11   2      616.95      602.36     49.26 o 
   3 -11   2      680.27      747.86     37.25 o 
   4 -11   2      458.50      406.58     15.98 o 
  -8 -10   2      587.90      576.34     29.92 o 
  -7 -10   2     1092.84     1185.04     65.01 o 
  -6 -10   2     1145.73     1279.13     86.25 o 
  -5 -10   2     1192.47     1373.40     76.17 o 
  -4 -10   2     1522.07     1723.50     78.98 o 
  -3 -10   2     1182.88     1330.10     68.45 o 
  -2 -10   2     1255.47     1295.30     58.99 o 
  -1 -10   2     1681.19     1803.68     59.75 o 
   0 -10   2     1376.57     1523.96    132.74 o 
   1 -10   2      850.90      945.20     44.20 o 
   2 -10   2      571.65      583.41     37.63 o 
   3 -10   2      554.04      590.63     33.47 o 
   4 -10   2      461.72      527.76     50.06 o 
   5 -10   2      283.23      315.29     14.93 o 
  -9  -9   2      117.48      122.12     13.71 o 
  -8  -9   2      160.72      178.73     13.14 o 
  -7  -9   2      304.49      331.51     14.62 o 
  -6  -9   2      437.28      485.21     20.10 o 
  -5  -9   2      591.15      688.12     28.86 o 
  -4  -9   2      718.28      857.63     60.63 o 
  -3  -9   2      318.54      403.95     33.30 o 
  -2  -9   2      476.61      573.46     25.69 o 
  -1  -9   2     1640.41     1803.88     28.44 o 
   0  -9   2     1238.74     1403.48     54.40 o 
   1  -9   2      215.64      261.49     12.00 o 
   2  -9   2       47.10       95.98     11.77 o 
   3  -9   2      172.06      203.35     27.62 o 
   4  -9   2      313.57      321.88     13.58 o 
   5  -9   2      140.25      149.16     14.67 o 
   6  -9   2       72.56      114.30     21.34 o 
  -9  -8   2        2.50       -2.88     10.33 o 
  -8  -8   2       35.68       43.02     12.29 o 
  -7  -8   2       15.70       38.41     11.26 o 
  -6  -8   2       10.50       12.21      8.74 o 
  -5  -8   2       45.61       54.04     11.63 o 
  -4  -8   2      334.77      436.06     31.44 o 
  -3  -8   2      808.58      904.17     53.26 o 
  -2  -8   2      401.31      454.86     31.48 o 
  -1  -8   2      114.77      178.74     10.55 o 
   0  -8   2      112.72      137.91     10.64 o 
   1  -8   2      307.74      357.29     13.01 o 
   2  -8   2      419.03      501.09     42.50 o 
   3  -8   2      212.02      220.47     29.81 o 
   4  -8   2      153.56      192.76     14.15 o 
   5  -8   2       90.86      125.21     14.36 o 
   6  -8   2        9.77       19.20     13.13 o 
   7  -8   2        8.55        9.26     13.14 o 
  -9  -7   2       19.95       14.65      9.70 o 
  -8  -7   2       21.90       30.88      9.80 o 
  -7  -7   2       68.44       87.79      9.65 o 
  -6  -7   2        5.38       13.82      9.01 o 
  -5  -7   2       10.32       13.38     11.52 o 
  -4  -7   2        3.34       15.51      9.50 o 
  -3  -7   2        0.74        0.94      9.56 o 
  -2  -7   2       12.19        8.87      7.86 o 
  -1  -7   2       12.22       12.31     10.46 o 
   0  -7   2       76.05       57.07     11.25 o 
   1  -7   2       90.94      127.74     13.77 o 
   2  -7   2     1374.52     1348.36    161.84 o 
   3  -7   2      486.87      417.80     31.44 o 
   4  -7   2       38.89       35.67     12.95 o 
   5  -7   2        1.73       14.21      9.32 o 
   6  -7   2       95.40      111.94     16.20 o 
   7  -7   2       26.59       33.49     16.61 o 
   8  -7   2       16.44       23.25     24.12 o 
  -9  -6   2      227.16      234.08     11.03 o 
  -8  -6   2      336.72      358.31     28.04 o 
  -7  -6   2      471.08      551.36     13.93 o 
  -6  -6   2      552.82      624.91     12.34 o 
  -5  -6   2      627.65      741.31     32.86 o 
  -4  -6   2     1499.47     1766.56     30.84 o 
  -3  -6   2     3082.91     3639.69     76.49 o 
  -2  -6   2     2575.81     2845.70     93.10 o 
  -1  -6   2      268.43      295.39     22.18 o 
   0  -6   2        4.62        9.28     12.54 o 
   1  -6   2     1112.63     1198.07     99.35 o 
   2  -6   2     1189.73     1099.80     89.69 o 
   3  -6   2      293.16      293.08     27.30 o 
   4  -6   2      266.83      272.94     12.26 o 
   5  -6   2      122.29      160.57     12.57 o 
   6  -6   2        3.08       13.78     10.44 o 
   7  -6   2       25.68       17.72     11.83 o 
   8  -6   2       10.59        9.12      9.85 o 
 -10  -5   2      268.16      217.24     14.84 o 
  -9  -5   2      554.13      510.29     50.42 o 
  -8  -5   2      815.40      753.02     14.13 o 
  -7  -5   2     1181.56     1281.85     24.62 o 
  -6  -5   2     2608.26     2816.49     89.69 o 
  -5  -5   2     3872.64     4211.54    100.75 o 
  -4  -5   2     4695.50     4954.19    218.73 o 
  -3  -5   2     4288.23     4725.47    133.25 o 
  -2  -5   2     2904.22     2929.65    119.64 o 
  -1  -5   2     7443.30     7426.01    566.05 o 
   0  -5   2     9508.04     9260.55    604.25 o 
   1  -5   2     5158.89     4963.57    131.66 o 
   2  -5   2     6628.08     6429.71    431.85 o 
   3  -5   2     6096.29     6316.81    221.46 o 
   4  -5   2     2106.90     2259.01    152.24 o 
   5  -5   2     1200.32     1427.88     88.45 o 
   6  -5   2     1324.36     1450.34     72.74 o 
   7  -5   2     1081.58     1189.92     43.84 o 
   8  -5   2      516.25      557.69     19.80 o 
   9  -5   2      270.07      248.31     15.15 o 
 -10  -4   2      288.53      272.20     16.76 o 
  -9  -4   2      402.04      384.84     13.61 o 
  -8  -4   2      667.65      605.37     21.56 o 
  -7  -4   2     1068.84     1039.04     16.30 o 
  -6  -4   2     1783.53     1759.03     95.27 o 
  -5  -4   2     2289.20     2301.17     75.53 o 
  -4  -4   2     2905.92     3033.84    120.89 o 
  -3  -4   2     4672.76     4536.40    134.65 o 
  -2  -4   2     3637.98     3517.83    309.06 o 
  -1  -4   2     8676.99     9243.94    204.59 o 
   0  -4   2    25496.65    22769.14   2097.88 o 
   1  -4   2     8500.35     7825.15    129.83 o 
   2  -4   2     4065.11     3521.12    164.12 o 
   3  -4   2     7227.15     7231.58    357.02 o 
   4  -4   2     4806.15     5184.97    221.74 o 
   5  -4   2     3718.57     4165.14    235.46 o 
   6  -4   2     3582.42     3979.16    134.18 o 
   7  -4   2     1988.93     2198.18    122.34 o 
   8  -4   2     1328.16     1433.99     69.23 o 
   9  -4   2      840.65      863.65     37.59 o 
 -10  -3   2      171.76      169.63     12.57 o 
  -9  -3   2       90.82       98.97      9.42 o 
  -8  -3   2      149.24      125.75     10.26 o 
  -7  -3   2      141.70      132.32      9.06 o 
  -6  -3   2       34.43       66.15      9.11 o 
  -5  -3   2      525.29      626.19     15.21 o 
  -4  -3   2      866.86     1010.62     33.66 o 
  -3  -3   2      456.06      487.61     14.06 o 
  -2  -3   2     3161.59     3444.99     33.26 o 
  -1  -3   2     2276.16     2588.22     47.27 o 
   0  -3   2      265.88      310.94     22.18 o 
   1  -3   2     2047.75     2036.55    107.72 o 
   2  -3   2     4024.02     4141.49    173.95 o 
   3  -3   2     2946.67     2808.24    165.56 o 
   4  -3   2     1820.38     2007.63    104.12 o 
   5  -3   2     1825.02     2168.22     86.75 o 
   6  -3   2     2095.67     2441.84     66.36 o 
   7  -3   2     1152.83     1365.04     56.09 o 
   8  -3   2      768.66      893.87     43.50 o 
   9  -3   2      707.01      762.12     34.35 o 
  10  -3   2      254.76      255.95     19.98 o 
 -10  -2   2       88.22       89.52     12.28 o 
  -9  -2   2       33.59       36.53      7.88 o 
  -8  -2   2       44.91       41.77      9.95 o 
  -7  -2   2       76.07       72.83     13.72 o 
  -6  -2   2       12.90       13.29      9.09 o 
  -5  -2   2       14.05       15.67      9.32 o 
  -4  -2   2      174.92      161.03     12.78 o 
  -3  -2   2      270.24      224.16     14.04 o 
  -2  -2   2        5.28       11.76     13.84 o 
  -1  -2   2      801.95      945.17     32.96 o 
   0  -2   2     3009.55     2317.88     92.59 o 
   1  -2   2       75.98       44.65     11.74 o 
   2  -2   2     1042.04     1121.46     36.89 o 
   3  -2   2       14.33       22.06      8.95 o 
   4  -2   2       82.39      135.36      8.36 o 
   5  -2   2      308.62      452.82     19.18 o 
   6  -2   2      105.01      146.71      9.59 o 
   7  -2   2      115.69      143.56     10.15 o 
   8  -2   2      102.18      135.18     10.32 o 
   9  -2   2      115.82      136.46      9.82 o 
  10  -2   2       99.71      121.51     10.67 o 
  -9  -1   2      120.12      110.68     10.85 o 
  -8  -1   2      131.99      148.20     13.13 o 
  -7  -1   2      146.62      161.44     11.08 o 
  -6  -1   2      319.80      316.46     24.58 o 
  -5  -1   2        0.04        3.13     10.67 o 
  -4  -1   2      115.67       89.69     12.37 o 
  -3  -1   2      258.42      349.67     23.14 o 
  -2  -1   2     1376.24     1587.91    224.28 o 
  -1  -1   2      145.36      234.47     20.27 o 
   0  -1   2     6051.28     5936.58    170.53 o 
   1  -1   2     3340.04     3116.18     70.04 o 
   2  -1   2      529.40      817.98     38.41 o 
   3  -1   2       92.14      302.38     21.41 o 
   4  -1   2       26.94       18.84      9.16 o 
   5  -1   2      120.54      102.60      9.10 o 
   6  -1   2      202.38      162.10      9.31 o 
   7  -1   2       36.99       37.94     10.16 o 
   8  -1   2        1.29       10.54      7.67 o 
   9  -1   2        0.30       17.41      8.69 o 
  10  -1   2       11.75       19.72      8.46 o 
  -9   0   2       11.10       17.19     10.03 o 
  -8   0   2       17.01       18.68      9.30 o 
  -7   0   2       24.56       44.43      9.71 o 
  -6   0   2      108.57      102.53     10.36 o 
  -5   0   2      138.29      129.12     11.88 o 
  -4   0   2       51.32       59.01     12.12 o 
  -3   0   2        0.70        8.42     12.96 o 
  -2   0   2       57.77       81.98     15.53 o 
  -1   0   2     1324.92     1321.30     33.31 o 
   0   0   2      153.83      151.24     15.05 o 
   1   0   2        2.62        9.08     13.75 o 
   2   0   2     1311.68     1246.33     85.84 o 
   3   0   2      467.01      389.18     19.95 o 
   4   0   2      476.39      384.70     17.38 o 
   5   0   2      791.12      803.35     29.31 o 
   6   0   2      737.38      787.78     34.04 o 
   7   0   2      308.66      315.91     12.47 o 
   8   0   2      145.02      137.91      9.88 o 
   9   0   2      127.67      123.26     10.41 o 
  10   0   2       58.86       48.69     10.43 o 
  -9   1   2      277.65      324.55     19.21 o 
  -8   1   2      391.32      448.26     12.31 o 
  -7   1   2      441.51      513.89     14.20 o 
  -6   1   2      418.82      461.27     12.08 o 
  -5   1   2      580.06      646.12     66.61 o 
  -4   1   2     1212.61     1296.74     70.82 o 
  -3   1   2     1382.62     1433.73     65.51 o 
  -2   1   2     2664.29     2793.04    107.83 o 
  -1   1   2     5454.17     5567.69    150.83 o 
   0   1   2       32.61        9.22     16.07 o 
   1   1   2      629.06      845.96     38.03 o 
   2   1   2     7287.98     6611.50     79.45 o 
   3   1   2    17579.32    16804.96    634.39 o 
   4   1   2     6380.86     6657.61    197.33 o 
   5   1   2      618.36      575.17     22.63 o 
   6   1   2      962.39      895.06     24.43 o 
   7   1   2     1971.08     1999.24     77.08 o 
   8   1   2     1172.58     1184.32     37.04 o 
   9   1   2      914.67      976.68     24.17 o 
  10   1   2      761.47      778.04     27.43 o 
  11   1   2      382.09      354.93     14.97 o 
  -9   2   2      754.78      825.16     23.44 o 
  -8   2   2     1091.25     1171.89     35.70 o 
  -7   2   2      921.04     1096.93     40.55 o 
  -6   2   2     1780.62     2092.76     33.67 o 
  -5   2   2     2977.75     3096.95     48.07 o 
  -4   2   2     3688.89     3979.42    179.85 o 
  -3   2   2     3066.25     3231.91    115.42 o 
  -2   2   2     1552.13     1306.27     38.72 o 
  -1   2   2     2727.45     2624.98     74.77 o 
   0   2   2    10870.63     9758.12    415.45 o 
   1   2   2    14577.08    12470.02    164.27 o 
   2   2   2     5937.43     6209.50     90.66 o 
   3   2   2     3892.88     3835.44     87.46 o 
   4   2   2     4844.95     4601.78    235.69 o 
   5   2   2     2568.76     2308.23     63.33 o 
   6   2   2     2133.34     2065.07     63.97 o 
   7   2   2     2909.47     2792.81    125.74 o 
   8   2   2     1996.93     1986.73     35.65 o 
   9   2   2     1396.74     1475.40     34.37 o 
  10   2   2     1185.19     1293.03     41.25 o 
  11   2   2      667.96      639.25     27.31 o 
  -8   3   2      781.38      914.71     21.69 o 
  -7   3   2      837.52     1006.78     21.24 o 
  -6   3   2     1486.69     1753.97     77.97 o 
  -5   3   2     1908.89     2150.04     77.71 o 
  -4   3   2     1203.51     1461.14     61.99 o 
  -3   3   2     1692.62     2008.76     99.57 o 
  -2   3   2     4024.00     3867.19     67.61 o 
  -1   3   2     6507.23     6994.78     57.70 o 
   0   3   2     2819.49     3083.43    246.25 o 
   1   3   2     1279.85     1296.22     83.82 o 
   2   3   2     4529.80     4769.97    126.61 o 
   3   3   2     1006.41     1264.83     23.68 o 
   4   3   2      150.24      147.65     12.04 o 
   5   3   2     2947.54     3041.22    127.75 o 
   6   3   2     2262.16     2528.89     74.24 o 
   7   3   2      600.05      636.76     13.26 o 
   8   3   2      655.26      718.86     23.24 o 
   9   3   2      620.72      668.29     29.95 o 
  10   3   2      363.56      407.84     14.56 o 
  11   3   2      261.40      279.37     20.97 o 
  -8   4   2      217.06      219.46     12.30 o 
  -7   4   2      414.25      447.65     17.49 o 
  -6   4   2      412.50      495.16     17.69 o 
  -5   4   2      520.35      700.23     14.74 o 
  -4   4   2      600.98      792.29     29.28 o 
  -3   4   2      982.28     1115.52     42.04 o 
  -2   4   2     2320.56     2629.69     38.76 o 
  -1   4   2     2951.60     3282.77     46.29 o 
   0   4   2      662.54      825.33     27.60 o 
   1   4   2      109.34      121.43     19.91 o 
   2   4   2      714.53      963.56     26.88 o 
   3   4   2     2490.16     2702.39     41.58 o 
   4   4   2      159.68      217.14     12.62 o 
   5   4   2      389.63      464.43     27.34 o 
   6   4   2      334.46      412.05     13.30 o 
   7   4   2       13.39        5.88      7.82 o 
   8   4   2       13.41       36.60      7.43 o 
   9   4   2       39.84       37.33      9.62 o 
  10   4   2        0.98        2.53     10.31 o 
  11   4   2       34.36       43.91     12.35 o 
  -7   5   2       72.11      100.85     12.34 o 
  -6   5   2      192.62      242.96     11.81 o 
  -5   5   2      231.39      311.95     16.99 o 
  -4   5   2      169.11      246.10     11.37 o 
  -3   5   2      393.84      455.64     13.12 o 
  -2   5   2     1043.22     1234.81     26.17 o 
  -1   5   2      351.67      460.49     22.46 o 
   0   5   2      380.71      429.70     17.65 o 
   1   5   2     1882.09     1988.39    260.99 o 
   2   5   2      524.05      737.65    163.22 o 
   3   5   2      129.39      203.46     17.92 o 
   4   5   2      557.48      824.68     17.96 o 
   5   5   2      137.83      276.96     14.97 o 
   6   5   2       13.08       49.35      8.29 o 
   7   5   2        1.58       15.43      8.58 o 
   8   5   2        0.15       14.75      6.94 o 
   9   5   2        2.63       10.21      8.03 o 
  10   5   2       14.66       11.34      8.26 o 
  11   5   2        0.55       10.16     10.49 o 
  -7   6   2       29.05       35.16     12.24 o 
  -6   6   2        7.37        9.96     11.12 o 
  -5   6   2        3.58       17.77     10.46 o 
  -4   6   2        3.09       13.46      8.94 o 
  -3   6   2        0.59        8.21     10.55 o 
  -2   6   2       76.98       94.08      9.22 o 
  -1   6   2       77.90      103.49      9.63 o 
   0   6   2       43.66       69.14     12.54 o 
   1   6   2      759.98      890.44     23.79 o 
   2   6   2      288.11      403.64     47.47 o 
   3   6   2        0.03       20.81     15.31 o 
   4   6   2      412.99      595.33     56.73 o 
   5   6   2      217.97      351.87     15.36 o 
   6   6   2       25.00       58.26      9.11 o 
   7   6   2      140.99      195.92      9.80 o 
   8   6   2       15.97       59.73     10.41 o 
   9   6   2        4.83        6.40      8.85 o 
  10   6   2        0.88        4.05     10.93 o 
  11   6   2        2.45        2.87     11.21 o 
  -6   7   2      425.55      432.24     15.54 o 
  -5   7   2      724.19      789.48     16.31 o 
  -4   7   2      347.13      413.54     12.29 o 
  -3   7   2      228.24      251.27     11.13 o 
  -2   7   2     1306.04     1314.94     45.90 o 
  -1   7   2     1796.05     1827.04     32.55 o 
   0   7   2      673.85      690.37     38.16 o 
   1   7   2      140.61      136.33     12.09 o 
   2   7   2      171.76      167.38     11.92 o 
   3   7   2      567.92      602.57     50.40 o 
   4   7   2      348.26      362.80     26.39 o 
   5   7   2      138.03      177.83     18.39 o 
   6   7   2      141.75      143.63     13.23 o 
   7   7   2       17.44       12.50      8.60 o 
   8   7   2       28.35       36.56     12.06 o 
   9   7   2       60.05       38.59     12.92 o 
  10   7   2       11.68       20.74      9.94 o 
  -6   8   2      565.55      546.06     17.46 o 
  -5   8   2     1218.71     1211.35     28.06 o 
  -4   8   2     1928.42     2002.63     40.62 o 
  -3   8   2     1775.52     1921.05     48.29 o 
  -2   8   2     2834.61     2819.96    157.58 o 
  -1   8   2     3568.59     3772.66    119.10 o 
   0   8   2     2718.25     2853.18     33.02 o 
   1   8   2     3426.11     3582.06    138.05 o 
   2   8   2     3274.91     3731.30    248.17 o 
   3   8   2     2625.62     2958.13    285.44 o 
   4   8   2     3447.44     3809.85    390.19 o 
   5   8   2     2337.08     2875.64     41.27 o 
   6   8   2     1152.83     1196.68     29.39 o 
   7   8   2      897.68      950.50     19.04 o 
   8   8   2      683.78      766.37     25.83 o 
   9   8   2      459.71      497.45     17.71 o 
  10   8   2      305.99      267.34     13.90 o 
  -5   9   2      569.84      572.36     44.41 o 
  -4   9   2      962.88      990.39     31.41 o 
  -3   9   2     1471.54     1525.45     34.61 o 
  -2   9   2     1487.20     1525.22     97.61 o 
  -1   9   2     1356.07     1444.81     38.02 o 
   0   9   2     1852.66     2022.21    143.28 o 
   1   9   2     4317.77     4594.30    223.37 o 
   2   9   2     5212.26     5695.62    323.78 o 
   3   9   2     2428.89     2742.00    203.57 o 
   4   9   2     1761.47     1989.50     98.85 o 
   5   9   2     2397.13     2782.76    262.68 o 
   6   9   2     2195.82     2602.85     38.15 o 
   7   9   2     1789.09     2112.83     33.94 o 
   8   9   2     1108.98     1190.74     21.50 o 
   9   9   2      710.60      721.02     18.21 o 
  10   9   2      569.45      560.60     26.01 o 
  -4  10   2       24.19       39.00     17.17 o 
  -3  10   2      110.13      119.60     15.73 o 
  -2  10   2      197.58      235.80     17.34 o 
  -1  10   2      353.77      406.92     24.13 o 
   0  10   2      620.39      679.27     36.11 o 
   1  10   2      540.75      609.69     32.05 o 
   2  10   2      637.28      729.87     35.89 o 
   3  10   2      772.16      918.25     28.21 o 
   4  10   2      651.53      724.34     52.91 o 
   5  10   2      797.59      853.22     26.96 o 
   6  10   2      877.47      951.63     24.70 o 
   7  10   2      817.71      930.46     26.93 o 
   8  10   2      528.85      565.69     24.10 o 
   9  10   2      294.34      296.13     17.77 o 
  -3  11   2        3.31        5.78     12.36 o 
  -2  11   2       11.34       17.60     12.23 o 
  -1  11   2        0.20        8.36     14.38 o 
   0  11   2       15.15       25.64     11.06 o 
   1  11   2        3.72       13.19     12.27 o 
   2  11   2        4.98       12.03     11.49 o 
   3  11   2       28.91       45.11     11.55 o 
   4  11   2      181.84      215.18     12.40 o 
   5  11   2      179.82      188.94     16.38 o 
   6  11   2       46.81       63.39     18.99 o 
   7  11   2       38.74       40.08     19.50 o 
   8  11   2      136.90      172.38     21.32 o 
   9  11   2       94.52       78.52     21.52 o 
  -1  12   2       22.27       17.61     13.59 o 
   0  12   2       24.81       19.43     14.95 o 
   1  12   2        2.23       12.42     14.03 o 
   2  12   2        2.79        8.80     12.70 o 
   3  12   2        5.81       16.02     10.97 o 
   4  12   2       11.13       17.24     11.18 o 
   5  12   2       11.34        6.63     13.17 o 
   6  12   2        0.12        4.23     18.79 o 
   7  12   2        0.52        0.87     14.44 o 
   1  13   2       74.00       51.28     15.37 o 
   2  13   2      148.47      136.64     16.44 o 
   3  13   2      134.99      111.79     13.21 o 
   4  13   2      112.58      106.86     15.70 o 
   5  13   2      195.89      159.88     14.70 o 
   6  13   2      119.09      112.94     21.15 o 
  -4 -13   3      128.78      112.71     19.92 o 
  -3 -13   3      106.41       92.28     12.61 o 
  -2 -13   3      144.16      128.22     11.80 o 
  -1 -13   3      173.35      169.81     12.58 o 
   0 -13   3       70.55       58.08     10.35 o 
  -6 -12   3       31.72       16.37     12.76 o 
  -5 -12   3        5.16       10.77     12.49 o 
  -4 -12   3       48.75       43.30     16.86 o 
  -3 -12   3       45.16       49.69      9.83 o 
  -2 -12   3        4.88        7.59      9.38 o 
  -1 -12   3       36.74       43.53      9.52 o 
   0 -12   3       34.78       38.56     10.35 o 
   1 -12   3        6.52       13.17     10.40 o 
   2 -12   3        7.65        8.98      9.96 o 
  -7 -11   3      493.05      443.96     39.90 o 
  -6 -11   3      459.87      414.09     16.30 o 
  -5 -11   3      456.80      419.49     15.44 o 
  -4 -11   3      557.09      489.56     26.71 o 
  -3 -11   3      572.11      557.45     21.41 o 
  -2 -11   3      572.01      542.73     23.25 o 
  -1 -11   3      382.44      360.25     13.25 o 
   0 -11   3      330.32      300.83     17.77 o 
   1 -11   3      275.77      258.47     18.43 o 
   2 -11   3      112.00       92.94     11.70 o 
   3 -11   3      165.76      160.41     24.09 o 
   4 -11   3      125.27       92.19     13.13 o 
  -8 -10   3      724.41      704.11     40.97 o 
  -7 -10   3     1150.42     1063.12     28.31 o 
  -6 -10   3     1347.33     1350.60     52.45 o 
  -5 -10   3     1355.45     1333.97     42.60 o 
  -4 -10   3     2471.79     2503.81    125.89 o 
  -3 -10   3     2946.08     2878.20     92.42 o 
  -2 -10   3     2339.92     2131.33     84.11 o 
  -1 -10   3     2217.07     2087.25     62.08 o 
   0 -10   3     1993.07     1921.96    102.14 o 
   1 -10   3     1847.71     1694.48     67.66 o 
   2 -10   3     1583.99     1464.37     80.61 o 
   3 -10   3     1113.74     1113.93     63.14 o 
   4 -10   3      895.25      729.38    122.41 o 
   5 -10   3      591.57      573.65     16.39 o 
  -8  -9   3      448.53      439.61     15.17 o 
  -7  -9   3      773.53      747.41     15.68 o 
  -6  -9   3      817.23      807.50     17.77 o 
  -5  -9   3      761.26      764.52     19.08 o 
  -4  -9   3     1835.52     1818.09     60.58 o 
  -3  -9   3     2765.36     2945.92     63.57 o 
  -2  -9   3     1995.34     1929.31    109.63 o 
  -1  -9   3     2474.59     2369.42    102.98 o 
   0  -9   3     2524.31     2512.49    122.89 o 
   1  -9   3     1781.59     1677.88     61.74 o 
   2  -9   3     2126.08     2133.10    184.31 o 
   3  -9   3     1782.44     1675.37    159.39 o 
   4  -9   3     1164.77      950.32    107.06 o 
   5  -9   3     1141.58     1148.93     50.33 o 
   6  -9   3      754.56      759.40     43.93 o 
  -9  -8   3        1.82       -7.28     12.36 o 
  -8  -8   3       12.82       16.33     10.44 o 
  -7  -8   3       32.79       18.46     11.79 o 
  -6  -8   3      140.73      133.45     13.22 o 
  -5  -8   3      404.44      435.19     12.59 o 
  -4  -8   3      261.91      260.53     11.97 o 
  -3  -8   3      227.46      231.52     10.64 o 
  -2  -8   3      359.96      372.20     16.72 o 
  -1  -8   3      714.22      749.69     26.66 o 
   0  -8   3     1025.86     1022.33     72.94 o 
   1  -8   3      694.00      650.96     35.38 o 
   2  -8   3      710.42      700.29     66.84 o 
   3  -8   3      729.74      742.66     81.20 o 
   4  -8   3      671.87      642.29     52.80 o 
   5  -8   3      823.13      738.01    108.78 o 
   6  -8   3      420.54      413.01     18.95 o 
   7  -8   3       86.56       37.62     15.01 o 
  -9  -7   3        1.25       11.25     10.40 o 
  -8  -7   3       41.47       47.97      9.69 o 
  -7  -7   3        8.62       14.51      9.28 o 
  -6  -7   3        8.71       18.80      8.61 o 
  -5  -7   3       69.21       85.70     11.77 o 
  -4  -7   3        3.86       -1.19     10.92 o 
  -3  -7   3      126.21      134.35      9.42 o 
  -2  -7   3        3.65       10.81      8.81 o 
  -1  -7   3       98.96       84.45     10.15 o 
   0  -7   3       82.00       80.60     10.45 o 
   1  -7   3      150.43      137.45      9.88 o 
   2  -7   3      237.66      234.60     11.67 o 
   3  -7   3      243.84      206.64     16.28 o 
   4  -7   3       76.49       74.86     13.55 o 
   5  -7   3       34.93       43.53      9.14 o 
   6  -7   3      135.66      145.36     14.27 o 
   7  -7   3      189.19      154.75     15.27 o 
   8  -7   3      131.37      139.22     14.78 o 
  -9  -6   3       36.34       37.41     11.67 o 
  -8  -6   3       91.51      103.04     11.68 o 
  -7  -6   3       26.58       27.74      8.36 o 
  -6  -6   3       50.30       40.29      7.52 o 
  -5  -6   3      142.25      139.73      9.68 o 
  -4  -6   3       31.59       36.73      8.45 o 
  -3  -6   3        4.02        6.25      8.23 o 
  -2  -6   3        0.76       34.34     10.15 o 
  -1  -6   3       35.08       35.62     10.08 o 
   0  -6   3       33.88       48.17      8.52 o 
   1  -6   3        7.51       27.37      9.77 o 
   2  -6   3      127.88       97.91     11.93 o 
   3  -6   3       38.78       43.99     12.24 o 
   4  -6   3       10.82       23.32      8.68 o 
   5  -6   3        0.02        2.67      8.50 o 
   6  -6   3        0.08        6.32     12.06 o 
   7  -6   3       56.99       55.53     11.39 o 
   8  -6   3      117.73      109.19     13.54 o 
  -9  -5   3        5.13       11.39     13.83 o 
  -8  -5   3      105.43       87.11     11.29 o 
  -7  -5   3      359.39      333.65     18.17 o 
  -6  -5   3       93.56       92.07     10.32 o 
  -5  -5   3      102.04       98.13      7.88 o 
  -4  -5   3      277.45      228.29     11.72 o 
  -3  -5   3      520.25      495.55     16.84 o 
  -2  -5   3      980.04      948.79     35.92 o 
  -1  -5   3     1395.86     1319.76     69.76 o 
   0  -5   3     1446.57     1301.73     34.97 o 
   1  -5   3     1031.20      920.70     38.00 o 
   2  -5   3     1634.82     1666.80    113.24 o 
   3  -5   3     1967.35     1969.69     89.34 o 
   4  -5   3      803.82      814.42     39.04 o 
   5  -5   3      150.20      147.48      8.82 o 
   6  -5   3      172.28      174.38     13.29 o 
   7  -5   3      538.09      566.39     14.43 o 
   8  -5   3      410.02      433.95     21.23 o 
   9  -5   3       40.35       37.97     13.12 o 
  -9  -4   3      355.91      275.45     12.80 o 
  -8  -4   3      619.34      534.77     14.35 o 
  -7  -4   3      762.92      613.21     11.93 o 
  -6  -4   3      624.10      549.37     21.05 o 
  -5  -4   3      783.82      650.75     13.66 o 
  -4  -4   3     1512.08     1357.46     56.99 o 
  -3  -4   3     3308.00     2978.27     42.79 o 
  -2  -4   3     4991.81     4675.00    196.01 o 
  -1  -4   3     4049.12     3700.06    103.13 o 
   0  -4   3     5436.03     4624.00     95.74 o 
   1  -4   3     5890.90     5280.10    179.06 o 
   2  -4   3     3173.23     2783.34    177.32 o 
   3  -4   3     3691.89     3413.00    176.29 o 
   4  -4   3     4331.57     4524.16     83.53 o 
   5  -4   3     3945.24     4007.12    222.66 o 
   6  -4   3     2699.49     2962.25    154.57 o 
   7  -4   3     1267.34     1422.97     57.20 o 
   8  -4   3     1304.35     1405.94    104.33 o 
   9  -4   3     1154.15     1133.95     72.93 o 
  -9  -3   3      486.25      395.10     35.13 o 
  -8  -3   3      702.41      644.27     69.56 o 
  -7  -3   3      742.41      736.73     60.48 o 
  -6  -3   3      936.44      780.01     15.32 o 
  -5  -3   3     1689.32     1497.41     20.03 o 
  -4  -3   3     2658.10     2317.16     24.37 o 
  -3  -3   3     2622.70     2432.37     57.56 o 
  -2  -3   3     2580.95     2511.55     35.80 o 
  -1  -3   3     3675.60     3137.48    174.66 o 
   0  -3   3     5152.69     4671.28    101.39 o 
   1  -3   3     5846.91     5375.37    122.00 o 
   2  -3   3     4551.29     3900.51    144.19 o 
   3  -3   3     4639.02     3898.43    155.11 o 
   4  -3   3     3782.64     3527.87    109.58 o 
   5  -3   3     3769.28     4107.76    181.41 o 
   6  -3   3     4619.39     5226.81    260.26 o 
   7  -3   3     2064.69     2373.04    104.20 o 
   8  -3   3      725.12      878.56     44.05 o 
   9  -3   3     1496.19     1681.43     82.45 o 
  10  -3   3     1170.30     1158.83     48.91 o 
  -9  -2   3      287.31      236.38     19.21 o 
  -8  -2   3      307.83      251.38     11.90 o 
  -7  -2   3      602.91      535.13     15.02 o 
  -6  -2   3      624.87      472.61     22.17 o 
  -5  -2   3      759.25      716.77     44.62 o 
  -4  -2   3     1746.35     1626.36     47.46 o 
  -3  -2   3      546.57      407.70     14.80 o 
  -2  -2   3       58.72       55.57     14.23 o 
  -1  -2   3     1599.02     1327.74     62.91 o 
   0  -2   3     1675.51     1366.57     53.09 o 
   1  -2   3     1675.15     1434.30     25.17 o 
   2  -2   3     2150.84     1656.51     83.61 o 
   3  -2   3      479.81      378.28     17.44 o 
   4  -2   3      700.22      629.42     21.07 o 
   5  -2   3      954.16     1097.12     56.24 o 
   6  -2   3      585.28      619.98     16.09 o 
   7  -2   3      864.48      893.31     40.98 o 
   8  -2   3      556.08      572.16     26.76 o 
   9  -2   3      277.91      296.42     19.42 o 
  10  -2   3      365.26      352.70     22.08 o 
  -9  -1   3      386.96      341.21     28.92 o 
  -8  -1   3      319.06      301.84     26.88 o 
  -7  -1   3      135.08      121.41     10.99 o 
  -6  -1   3      359.68      381.76     10.98 o 
  -5  -1   3      848.45      858.79     83.17 o 
  -4  -1   3     1057.78     1029.50     17.19 o 
  -3  -1   3      414.74      369.60     11.92 o 
  -2  -1   3       40.62       27.30      9.61 o 
  -1  -1   3      765.19      679.95     53.74 o 
   0  -1   3      391.46      313.69     15.08 o 
   1  -1   3       74.41       45.05      9.95 o 
   2  -1   3      793.81      598.52     18.36 o 
   3  -1   3      325.13      343.73     13.48 o 
   4  -1   3       93.29      115.40      9.95 o 
   5  -1   3      208.40      199.86     12.92 o 
   6  -1   3       50.31       54.37      8.76 o 
   7  -1   3       48.73       66.03      9.02 o 
   8  -1   3      133.09      143.31      9.50 o 
   9  -1   3        2.39        8.52      8.80 o 
  10  -1   3        0.37        5.50      8.98 o 
  -9   0   3       45.25       53.61     10.16 o 
  -8   0   3      349.05      358.54     14.11 o 
  -7   0   3      212.42      203.01     15.10 o 
  -6   0   3      344.95      387.28     27.70 o 
  -5   0   3      717.04      826.78     23.26 o 
  -4   0   3      154.38      125.13     13.51 o 
  -3   0   3      991.79      892.98     73.31 o 
  -2   0   3     3353.79     3119.54    238.57 o 
  -1   0   3      525.53      432.48     18.08 o 
   0   0   3      369.14      325.24     15.00 o 
   1   0   3      201.50      144.75     12.16 o 
   2   0   3      125.33      100.79     11.93 o 
   3   0   3     1604.39     1481.75     82.25 o 
   4   0   3      354.16      368.93     18.77 o 
   5   0   3      103.50      125.71      9.87 o 
   6   0   3      265.17      307.34     19.51 o 
   7   0   3       51.86       56.86      8.42 o 
   8   0   3       70.13       77.79      9.87 o 
   9   0   3        0.93        6.50      9.29 o 
  10   0   3       91.01      108.03      9.54 o 
  11   0   3       32.79       36.37      9.80 o 
  -9   1   3       32.22       25.76      9.72 o 
  -8   1   3        8.29       14.63     10.60 o 
  -7   1   3        2.51        1.82     10.74 o 
  -6   1   3        0.24        8.16     11.03 o 
  -5   1   3       23.07       24.96     12.29 o 
  -4   1   3       76.08       89.80     13.52 o 
  -3   1   3        3.43        9.11     12.92 o 
  -2   1   3     1356.69     1244.86     95.15 o 
  -1   1   3       23.77       27.98     13.41 o 
   0   1   3        3.50        3.38     12.95 o 
   1   1   3      999.78      832.93     42.40 o 
   2   1   3      252.24      230.00     32.70 o 
   3   1   3      247.07      228.34     18.90 o 
   4   1   3      334.61      306.29     13.53 o 
   5   1   3      101.92       82.49      8.98 o 
   6   1   3        0.60       -0.85      8.75 o 
   7   1   3        6.66        4.71      8.38 o 
   8   1   3      101.68      117.03      9.09 o 
   9   1   3       84.21      101.03      9.04 o 
  10   1   3       67.30       85.01     10.64 o 
  11   1   3       94.91       93.62     11.18 o 
  -8   2   3      855.28      818.84     50.62 o 
  -7   2   3      991.27     1040.67     47.77 o 
  -6   2   3     1104.28     1137.70     19.12 o 
  -5   2   3     1319.39     1378.78     25.66 o 
  -4   2   3     1011.09      885.82     17.99 o 
  -3   2   3     1855.67     1661.79    121.52 o 
  -2   2   3     2660.08     2349.07    102.54 o 
  -1   2   3     2092.07     1778.76    175.91 o 
   0   2   3     1995.57     1717.32     49.63 o 
   1   2   3     1779.97     1246.40     28.37 o 
   3   2   3     1264.88     1082.98     35.30 o 
   4   2   3      775.13      704.17     21.86 o 
   5   2   3      984.63      914.00     25.52 o 
   6   2   3      242.47      198.34     11.40 o 
   7   2   3      201.91      217.31     15.35 o 
   8   2   3     1083.93     1122.76     59.21 o 
   9   2   3      877.56      896.46     59.85 o 
  10   2   3      142.05      166.13     10.22 o 
  11   2   3       54.58       62.69      9.00 o 
  -8   3   3     1286.58     1268.03     20.89 o 
  -7   3   3     1293.33     1411.37     73.21 o 
  -6   3   3     1301.26     1421.46     30.15 o 
  -5   3   3     3458.66     3613.30    108.36 o 
  -4   3   3     4002.51     4152.88    134.57 o 
  -3   3   3     4181.89     3961.89     52.33 o 
  -2   3   3     7094.72     6630.74    236.53 o 
  -1   3   3     5746.48     4870.01    449.90 o 
   0   3   3     6159.87     5593.59    304.48 o 
   1   3   3    12023.47    11126.02    127.41 o 
   3   3   3     4333.69     4719.40     66.93 o 
   4   3   3     2913.81     2985.39     43.62 o 
   5   3   3     3281.55     3179.05     30.51 o 
   6   3   3     3880.56     3973.76    119.05 o 
   7   3   3     2002.43     1928.84    117.62 o 
   8   3   3      740.29      801.05     39.88 o 
   9   3   3      527.29      570.92     25.83 o 
  10   3   3      548.46      590.20     29.22 o 
  11   3   3      427.41      417.21     32.86 o 
  -8   4   3      282.54      272.75     13.18 o 
  -7   4   3      471.20      465.29     21.42 o 
  -6   4   3      735.24      756.15     76.96 o 
  -5   4   3     1412.13     1447.46     59.75 o 
  -4   4   3     2678.90     2922.57     34.17 o 
  -3   4   3     3156.70     3286.09     39.38 o 
  -2   4   3     3565.19     3297.51    117.04 o 
  -1   4   3     3324.53     3024.28     58.47 o 
   0   4   3     4690.15     4462.65    273.11 o 
   1   4   3     8625.99     8273.28    100.14 o 
   2   4   3     5425.69     5146.31    130.06 o 
   3   4   3     5571.85     6127.83    571.27 o 
   4   4   3     5399.32     5440.55     63.97 o 
   5   4   3     1997.49     1875.05     68.30 o 
   6   4   3     1574.65     1533.48     19.71 o 
   7   4   3     1427.04     1219.74     46.68 o 
   8   4   3      935.13      863.13     37.28 o 
   9   4   3      407.53      432.06     44.30 o 
  10   4   3      234.72      214.45     11.00 o 
  11   4   3      412.93      402.57     27.53 o 
  -7   5   3       17.33        8.31     12.06 o 
  -6   5   3      195.82      191.80     12.06 o 
  -5   5   3      211.17      218.08     10.94 o 
  -4   5   3      202.99      213.04     22.17 o 
  -3   5   3      356.91      382.77     13.81 o 
  -2   5   3      872.42      762.02    127.47 o 
  -1   5   3     1538.88     1515.00     42.02 o 
   0   5   3     1533.76     1503.48     29.86 o 
   1   5   3      966.67      960.40     84.64 o 
   2   5   3     1488.85     1448.72     94.99 o 
   3   5   3     1980.14     1926.56    220.21 o 
   4   5   3     2305.90     2470.65    119.95 o 
   5   5   3     1304.67     1316.31     29.82 o 
   6   5   3      341.73      319.91     13.64 o 
   7   5   3      298.25      265.12     13.05 o 
   8   5   3      629.76      589.28     14.96 o 
   9   5   3      519.25      516.53     12.87 o 
  10   5   3       63.16       56.61     10.50 o 
  11   5   3       20.45       12.16      9.82 o 
  -7   6   3        6.76       34.81     22.74 o 
  -6   6   3        3.45        0.30      9.58 o 
  -5   6   3        1.39       21.33      9.84 o 
  -4   6   3        9.76       11.51     10.06 o 
  -3   6   3       15.21       23.79     10.69 o 
  -2   6   3       50.56       49.80     10.36 o 
  -1   6   3      376.46      373.01     11.74 o 
   0   6   3      365.02      380.61     17.39 o 
   1   6   3       46.60       40.96     15.30 o 
   2   6   3      136.44      118.20     15.43 o 
   3   6   3      522.33      571.61    103.10 o 
   4   6   3      898.65     1062.50    102.65 o 
   5   6   3      849.72      915.12     25.94 o 
   6   6   3      314.62      349.46     19.11 o 
   7   6   3      293.44      331.03     13.53 o 
   8   6   3      161.36      152.06     13.26 o 
   9   6   3       90.11       78.90      8.35 o 
  10   6   3      179.78      147.15     11.22 o 
  11   6   3       62.04       57.83     10.78 o 
  -6   7   3        9.34       21.88     12.53 o 
  -5   7   3       11.18       13.16      9.80 o 
  -4   7   3       81.64       81.35     11.22 o 
  -3   7   3       12.17       17.86      9.23 o 
  -2   7   3       21.44       26.62     10.10 o 
  -1   7   3       58.40       53.36     10.23 o 
   0   7   3       20.62       20.36     11.51 o 
   1   7   3        4.81       10.87     13.93 o 
   2   7   3        0.28        7.62     10.63 o 
   3   7   3        6.48       13.03     10.12 o 
   4   7   3       50.87       53.28     13.09 o 
   5   7   3       48.02       69.12     17.11 o 
   6   7   3        3.32       -2.14     16.49 o 
   7   7   3       93.15      121.93     16.88 o 
   8   7   3      107.63      116.21     11.26 o 
   9   7   3        6.83       13.01      8.40 o 
  10   7   3       88.76       89.78     13.20 o 
  11   7   3       81.15       59.21     11.67 o 
  -5   8   3      110.99       92.39     11.93 o 
  -4   8   3      340.38      333.47     14.87 o 
  -3   8   3      497.84      542.51     42.53 o 
  -2   8   3      574.93      605.13     28.84 o 
  -1   8   3      875.76      883.62     60.73 o 
   0   8   3      784.39      812.27     18.99 o 
   1   8   3      802.12      766.66     25.22 o 
   2   8   3      818.90      787.37     41.77 o 
   3   8   3      821.56      823.41     31.81 o 
   4   8   3     1523.01     1541.15     95.46 o 
   5   8   3     1197.47     1272.45     86.40 o 
   6   8   3      189.05      259.78     20.51 o 
   7   8   3       69.92       79.99     16.67 o 
   8   8   3      155.26      155.16     15.13 o 
   9   8   3      209.80      230.72     20.14 o 
  10   8   3      118.78      112.11     13.85 o 
  -4   9   3      392.10      389.36     16.24 o 
  -3   9   3      646.40      677.41     21.86 o 
  -2   9   3     1107.97     1054.90     37.01 o 
  -1   9   3     1551.71     1512.84     65.51 o 
   0   9   3     1710.80     1677.43    154.93 o 
   1   9   3     2195.19     2402.55    152.45 o 
   2   9   3     3051.67     3060.52    286.20 o 
   3   9   3     2661.75     2843.31    123.80 o 
   4   9   3     2700.17     2772.07    236.82 o 
   5   9   3     2734.52     2742.58     79.13 o 
   6   9   3     1483.81     1577.59     32.05 o 
   7   9   3     1490.54     1740.96     33.09 o 
   8   9   3     1732.58     1900.07     31.78 o 
   9   9   3      932.87      949.22     23.52 o 
  10   9   3      653.27      617.93     21.87 o 
  -3  10   3      379.82      377.33     16.80 o 
  -2  10   3      510.28      488.01     18.49 o 
  -1  10   3      581.91      600.51     17.17 o 
   0  10   3     1109.39     1128.28     65.04 o 
   1  10   3     1287.80     1373.47     80.18 o 
   2  10   3     1268.50     1362.75     54.99 o 
   3  10   3     1576.58     1698.09     97.71 o 
   4  10   3     1438.88     1599.83     52.23 o 
   5  10   3     1389.04     1474.29     85.78 o 
   6  10   3     1731.74     1856.31     35.59 o 
   7  10   3     2067.11     2131.23     37.85 o 
   8  10   3     1635.60     1742.63     34.17 o 
   9  10   3      655.12      662.19     21.25 o 
  -2  11   3      110.27      106.37     13.31 o 
  -1  11   3       61.08       65.62     12.65 o 
   0  11   3      127.59      141.92     10.16 o 
   1  11   3      132.64      134.03     12.41 o 
   2  11   3       22.27       25.67      9.96 o 
   3  11   3      141.77      162.51     12.26 o 
   4  11   3      341.87      373.46     18.35 o 
   5  11   3      250.05      251.74     23.67 o 
   6  11   3      314.27      343.82     20.69 o 
   7  11   3      271.72      313.77     21.57 o 
   8  11   3      217.85      231.50     16.16 o 
   9  11   3      279.30      318.62     23.02 o 
  -1  12   3       38.92       42.93     15.77 o 
   0  12   3       24.97       27.22     12.18 o 
   1  12   3        4.27        7.86     12.94 o 
   2  12   3        1.28       12.05     12.23 o 
   3  12   3        1.00        6.57     11.39 o 
   4  12   3        7.34        8.15     10.88 o 
   5  12   3        0.46       11.95     10.95 o 
   6  12   3        3.14       10.60     15.17 o 
   7  12   3        4.38       12.44     19.41 o 
   8  12   3        1.48       11.77     19.11 o 
   2  13   3       38.69       44.10     14.47 o 
   3  13   3        9.42       13.42     13.19 o 
   4  13   3        0.13       -1.85     13.58 o 
   5  13   3        3.29        2.57     12.06 o 
   6  13   3        2.05        3.27     12.53 o 
  -2 -13   4      197.04      190.49     13.96 o 
  -1 -13   4      488.98      470.86     61.89 o 
  -5 -12   4       12.37       24.64     12.67 o 
  -4 -12   4       45.34       47.93     13.52 o 
  -3 -12   4      158.36      190.51     15.78 o 
  -2 -12   4      123.21      158.91     11.05 o 
  -1 -12   4       19.21       20.74     10.04 o 
   0 -12   4       25.71       23.27     10.60 o 
   1 -12   4      151.66      143.03     11.94 o 
   2 -12   4      225.08      239.31     31.39 o 
  -6 -11   4       31.17       26.16     12.56 o 
  -5 -11   4       15.74       14.04     12.49 o 
  -4 -11   4       47.57       47.00     12.49 o 
  -3 -11   4       45.83       53.64     11.80 o 
  -2 -11   4       20.31       26.45     11.53 o 
  -1 -11   4       32.16       29.51     11.43 o 
   0 -11   4       32.79       30.13      8.29 o 
   1 -11   4        0.49       19.32      9.06 o 
   2 -11   4       54.70       82.14     10.95 o 
   3 -11   4       30.75       48.63      9.84 o 
   4 -11   4        4.25       -4.64     10.67 o 
  -7 -10   4      220.62      216.95     12.99 o 
  -6 -10   4      401.28      449.93     21.55 o 
  -5 -10   4      718.90      777.95     31.87 o 
  -4 -10   4      894.76      996.34     36.81 o 
  -3 -10   4      814.91      933.22     39.63 o 
  -2 -10   4      802.63      872.61     47.24 o 
  -1 -10   4     1005.24      956.24     41.66 o 
   0 -10   4      882.79      793.28     15.13 o 
   1 -10   4      802.01      811.54     60.10 o 
   2 -10   4      813.33      858.69     77.30 o 
   3 -10   4      503.91      453.55     31.62 o 
   4 -10   4      326.64      275.85     37.75 o 
   5 -10   4      287.36      241.73     32.01 o 
  -8  -9   4      443.11      410.36     28.92 o 
  -7  -9   4      619.81      626.94     14.99 o 
  -6  -9   4      750.19      814.71     14.73 o 
  -5  -9   4      917.95      999.92     23.41 o 
  -4  -9   4     1497.61     1655.13     35.81 o 
  -3  -9   4     2261.49     2598.42     56.90 o 
  -2  -9   4     2058.90     2159.33    100.81 o 
  -1  -9   4     2561.28     2706.75     99.79 o 
   0  -9   4     3022.72     2822.55    139.94 o 
   1  -9   4     2267.42     2113.99     45.42 o 
   2  -9   4     2754.83     2871.11    141.88 o 
   3  -9   4     2889.76     3038.38    340.52 o 
   4  -9   4     1577.98     1387.74    130.41 o 
   5  -9   4     1232.13     1045.18    147.26 o 
   6  -9   4     1127.45     1160.18     29.01 o 
  -8  -8   4      231.98      244.47     13.42 o 
  -7  -8   4      295.32      309.29     15.03 o 
  -6  -8   4      387.02      428.05     13.65 o 
  -5  -8   4      483.06      555.36     18.67 o 
  -4  -8   4      561.20      581.16     22.78 o 
  -3  -8   4     1220.43     1367.82     22.81 o 
  -2  -8   4     1717.13     1776.97    101.24 o 
  -1  -8   4     1260.77     1398.72     70.23 o 
   0  -8   4     1325.43     1508.64     71.96 o 
   1  -8   4     1467.06     1439.47     74.07 o 
   2  -8   4     2570.75     2579.35    268.86 o 
   3  -8   4     2989.65     2982.22    252.01 o 
   4  -8   4     1374.34     1468.38    152.13 o 
   5  -8   4     1021.13     1071.16    137.18 o 
   6  -8   4     1317.64     1326.05     63.58 o 
   7  -8   4      879.72      911.26     25.20 o 
  -8  -7   4       75.63       80.51     11.46 o 
  -7  -7   4       58.91       62.81      9.95 o 
  -6  -7   4       62.92       71.10      8.57 o 
  -5  -7   4      403.79      449.50     14.58 o 
  -4  -7   4      243.29      272.66     12.93 o 
  -3  -7   4       35.22       37.88      8.96 o 
  -2  -7   4       15.10       42.06      9.76 o 
  -1  -7   4      346.72      422.99     11.69 o 
   0  -7   4      371.83      399.04     20.67 o 
   1  -7   4      406.46      439.27     11.41 o 
   2  -7   4      182.04      235.09     16.66 o 
   3  -7   4      117.55      126.16     19.38 o 
   4  -7   4      327.02      329.72     37.97 o 
   5  -7   4      406.86      425.34     45.66 o 
   6  -7   4      403.31      424.14     33.00 o 
   7  -7   4      311.27      307.44     20.43 o 
   8  -7   4      240.73      266.21     30.06 o 
  -9  -6   4      109.10       72.51     10.24 o 
  -8  -6   4      172.42      158.21      9.52 o 
  -7  -6   4      294.45      300.10     11.30 o 
  -6  -6   4      137.46      164.54      9.75 o 
  -5  -6   4       43.52       70.90      9.41 o 
  -4  -6   4       71.85      102.85     14.21 o 
  -3  -6   4       28.61       33.44      9.35 o 
  -2  -6   4      160.46      267.35     13.07 o 
  -1  -6   4      202.29      255.36     11.49 o 
   0  -6   4       54.38       39.44      7.80 o 
   1  -6   4       27.75       56.40      8.23 o 
   2  -6   4        8.49       19.46      9.60 o 
   3  -6   4      252.32      211.80     14.54 o 
   4  -6   4        6.40       22.10      8.71 o 
   5  -6   4      206.27      230.37      9.97 o 
   6  -6   4        7.22       16.32      9.41 o 
   7  -6   4        1.36        9.93     10.34 o 
   8  -6   4       20.96       23.22     13.89 o 
  -9  -5   4      114.19       96.48      9.00 o 
  -8  -5   4      183.36      200.34     18.33 o 
  -7  -5   4      177.89      194.43     11.39 o 
  -6  -5   4      355.23      374.28     11.93 o 
  -5  -5   4       70.25       93.45      9.14 o 
  -4  -5   4       27.99       57.16      9.05 o 
  -3  -5   4      799.65      915.06     22.11 o 
  -2  -5   4     1054.53     1243.17     50.71 o 
  -1  -5   4      112.67      176.37      9.92 o 
   0  -5   4      563.50      569.70     11.65 o 
   1  -5   4      297.63      326.02     10.54 o 
   2  -5   4      193.72      262.87     15.21 o 
   3  -5   4      119.49      164.28      8.31 o 
   4  -5   4        4.09       13.36      8.50 o 
   5  -5   4       65.64       61.34      8.50 o 
   6  -5   4      101.42       97.07     10.88 o 
   7  -5   4       32.18       27.85     11.92 o 
   8  -5   4        6.67        5.50     12.72 o 
   9  -5   4        4.81        1.85     11.75 o 
  -9  -4   4       13.66       22.21     11.65 o 
  -8  -4   4       27.34       17.56      9.13 o 
  -7  -4   4      100.71       77.58     10.15 o 
  -6  -4   4        0.78       22.87     10.01 o 
  -5  -4   4       14.41       24.67      8.68 o 
  -4  -4   4       19.52       21.58      8.68 o 
  -3  -4   4        0.94       25.90     11.06 o 
  -2  -4   4      275.28      255.29     22.01 o 
  -1  -4   4      888.48      836.47     27.64 o 
   0  -4   4      288.93      432.03     11.76 o 
   1  -4   4       83.50      224.51     10.46 o 
   2  -4   4      990.10      876.15     29.12 o 
   3  -4   4      520.10      395.80     16.24 o 
   4  -4   4      219.34      153.95      9.07 o 
   5  -4   4      400.09      312.90      9.88 o 
   6  -4   4      395.10      343.65     13.78 o 
   7  -4   4      254.15      249.38     17.55 o 
   8  -4   4      223.78      202.36     11.19 o 
   9  -4   4      250.35      225.80     13.75 o 
  -9  -3   4      509.70      498.00     43.27 o 
  -8  -3   4      785.87      659.14     28.76 o 
  -7  -3   4      862.26      754.44     19.06 o 
  -6  -3   4     1179.64     1084.24     15.86 o 
  -5  -3   4     1201.27     1233.72     19.74 o 
  -4  -3   4     1281.10     1251.17     18.12 o 
  -3  -3   4     2229.94     2362.66     76.53 o 
  -2  -3   4     2586.81     2813.72     39.75 o 
  -1  -3   4     2878.80     2685.09    114.09 o 
   0  -3   4     1368.89     1106.81     41.89 o 
   1  -3   4      734.12      534.73     36.75 o 
   2  -3   4     3442.12     3120.42    100.07 o 
   3  -3   4     4371.95     4030.49    232.21 o 
   4  -3   4     2640.02     2560.45     73.05 o 
   5  -3   4     1200.56     1127.53     36.94 o 
   6  -3   4      985.52      951.41     26.36 o 
   7  -3   4     1225.91     1262.83     86.51 o 
   8  -3   4      951.46      945.91     33.14 o 
   9  -3   4      815.76      822.75     45.65 o 
  10  -3   4      686.30      654.72     27.58 o 
  -9  -2   4      783.79      723.41     68.19 o 
  -8  -2   4     1106.54     1048.11    102.71 o 
  -7  -2   4     1101.42     1182.31     74.94 o 
  -6  -2   4     2618.05     2458.31     32.74 o 
  -5  -2   4     3025.42     2795.26    142.71 o 
  -4  -2   4     1729.02     1528.87    126.44 o 
  -3  -2   4     3554.17     3508.45    153.99 o 
  -2  -2   4     6783.58     7289.61    184.17 o 
  -1  -2   4     4661.98     4686.51    197.04 o 
   0  -2   4     5531.54     5142.86    234.02 o 
   1  -2   4     7720.55     6929.35    148.17 o 
   2  -2   4     3684.45     3020.07    158.55 o 
   3  -2   4     2021.72     2019.49     78.78 o 
   4  -2   4     2902.81     2884.32    132.03 o 
   5  -2   4     2765.15     2685.08     35.50 o 
   6  -2   4     1764.17     1720.60     54.88 o 
   7  -2   4     1276.62     1418.57     59.84 o 
   8  -2   4      980.73     1030.03     38.29 o 
   9  -2   4      733.34      758.21     56.34 o 
  10  -2   4      653.52      670.27     32.69 o 
  -9  -1   4      345.15      317.90     14.15 o 
  -8  -1   4      528.67      508.01     16.47 o 
  -7  -1   4      539.59      608.39     13.67 o 
  -6  -1   4      932.72     1001.56    139.96 o 
  -5  -1   4     1903.79     1891.15    133.45 o 
  -4  -1   4     2193.61     2315.90    400.08 o 
  -3  -1   4     2078.00     2161.91     92.30 o 
  -2  -1   4     2986.86     2985.12    210.55 o 
  -1  -1   4     4768.06     4767.47    344.17 o 
   0  -1   4     2341.84     2361.47    191.08 o 
   1  -1   4      944.76     1046.69     15.77 o 
   2  -1   4     3002.92     2785.77    148.89 o 
   3  -1   4     1973.84     1751.17     29.61 o 
   4  -1   4      603.47      678.81     24.69 o 
   5  -1   4     1685.39     1764.98     52.74 o 
   6  -1   4      968.71      965.94     64.45 o 
   7  -1   4      187.22      247.14     30.71 o 
   8  -1   4      276.00      323.59     11.30 o 
   9  -1   4      204.04      229.50     12.24 o 
  10  -1   4      118.81      117.35      9.94 o 
  11  -1   4      178.68      181.50     19.63 o 
  -8   0   4       69.99       73.90      9.88 o 
  -7   0   4      322.84      361.77     41.12 o 
  -6   0   4      302.45      347.09     27.93 o 
  -5   0   4      466.95      530.82     41.65 o 
  -4   0   4     1634.82     1881.54     30.52 o 
  -3   0   4     1930.39     2215.03    102.36 o 
  -2   0   4      407.86      545.64     25.94 o 
  -1   0   4      105.13      137.35     11.08 o 
   0   0   4     3446.74     3558.85    113.76 o 
   1   0   4     7384.56     7671.20     84.25 o 
   2   0   4     2268.15     2300.46     77.04 o 
   3   0   4      354.02      370.09     15.37 o 
   4   0   4      128.19      174.50     16.23 o 
   5   0   4      783.40      863.03     35.27 o 
   6   0   4      648.29      839.02     50.77 o 
   7   0   4       34.63       95.64      8.87 o 
   8   0   4       44.67       64.50      8.83 o 
   9   0   4       32.54       51.28      9.40 o 
  10   0   4        0.31        4.61      8.05 o 
  11   0   4       25.61       26.15      9.83 o 
  -8   1   4        1.25        2.92      8.66 o 
  -7   1   4       99.09      114.73      9.93 o 
  -6   1   4      219.79      249.64     14.51 o 
  -5   1   4       60.04      101.71     11.27 o 
  -4   1   4        2.17       29.16     15.80 o 
  -3   1   4      273.19      340.20     12.58 o 
  -2   1   4     2181.92     2547.39     32.75 o 
  -1   1   4      851.72     1012.53     50.31 o 
   0   1   4      638.44      624.77     38.09 o 
   1   1   4     5307.97     5044.74    108.54 o 
   2   1   4     1380.05     1366.70     68.14 o 
   3   1   4      313.50      350.11     17.82 o 
   4   1   4     2430.28     2720.43    111.96 o 
   5   1   4      497.69      527.99     21.27 o 
   6   1   4      172.82      215.63     18.21 o 
   7   1   4      476.10      540.16     34.51 o 
   8   1   4      154.36      192.64      9.02 o 
   9   1   4       52.68       65.79      7.88 o 
  10   1   4       18.71       41.45      9.08 o 
  11   1   4        0.85        2.02      9.36 o 
  -8   2   4       28.74       21.64     10.80 o 
  -7   2   4       96.51       81.60      9.40 o 
  -6   2   4      168.75      158.78     13.66 o 
  -5   2   4      179.22      173.71     12.53 o 
  -4   2   4       87.41       55.95     13.16 o 
  -3   2   4       86.16       33.64     14.08 o 
  -2   2   4       17.96       21.12     14.34 o 
  -1   2   4        0.94       18.45     15.71 o 
   0   2   4      129.77       61.36     13.64 o 
   1   2   4        5.34       91.96     11.44 o 
   2   2   4       24.88        0.76     15.91 o 
   3   2   4       10.75       33.98     27.87 o 
   4   2   4     1463.97     1686.91     42.24 o 
   5   2   4       54.34      110.04     13.92 o 
   6   2   4       83.46       63.40     15.08 o 
   7   2   4      270.78      310.98      9.88 o 
   8   2   4      133.47      199.54     21.35 o 
   9   2   4        2.05       15.30     10.51 o 
  10   2   4       46.31       82.06      9.73 o 
  11   2   4        0.54       10.62     10.32 o 
  -8   3   4      280.71      222.76     27.29 o 
  -7   3   4      661.45      696.95     32.60 o 
  -6   3   4     1049.03     1088.82     53.77 o 
  -5   3   4     1389.07     1362.22     22.41 o 
  -4   3   4      786.06      850.07     19.58 o 
  -3   3   4      908.90      912.54     49.49 o 
  -2   3   4     5245.11     5037.78    103.77 o 
  -1   3   4     6404.38     5741.01    441.25 o 
   0   3   4     2585.63     2188.29     26.93 o 
   1   3   4     2685.11     2155.79    248.78 o 
   2   3   4     2342.68     2049.28     42.47 o 
   4   3   4     3452.44     3401.45    161.05 o 
   5   3   4     1634.82     1439.17     31.66 o 
   6   3   4      854.80      785.46     20.03 o 
   7   3   4      420.21      370.82     17.58 o 
   8   3   4      275.31      250.41     10.95 o 
   9   3   4      279.91      255.04     11.26 o 
  10   3   4      119.50      122.89      9.96 o 
  11   3   4       91.29       96.01     11.35 o 
  -7   4   4      472.84      450.91     13.98 o 
  -6   4   4      794.46      837.85     33.01 o 
  -5   4   4     1423.36     1517.66     76.59 o 
  -4   4   4     2195.08     2291.28     64.73 o 
  -3   4   4     2811.31     2957.59     77.79 o 
  -2   4   4     5332.15     5347.36     44.66 o 
  -1   4   4     5722.24     5032.16    189.09 o 
   0   4   4     4146.99     4112.25     60.74 o 
   1   4   4    10729.61    10193.40    426.00 o 
   2   4   4    10940.42    10642.40    113.08 o 
   4   4   4     7167.83     7463.51    533.79 o 
   5   4   4     6179.07     5722.47     62.84 o 
   6   4   4     3008.52     2604.09     38.95 o 
   7   4   4     3083.68     2519.77     37.69 o 
   8   4   4     2115.87     1932.61     23.10 o 
   9   4   4      981.61      942.71     43.98 o 
  10   4   4      776.71      759.29     17.17 o 
  11   4   4      534.97      461.01     32.82 o 
  -7   5   4       90.00       90.20     17.65 o 
  -6   5   4      214.69      224.97     13.07 o 
  -5   5   4      335.07      366.49     12.29 o 
  -4   5   4      841.18      851.77     34.96 o 
  -3   5   4     1532.23     1508.97     55.72 o 
  -2   5   4     1067.34     1108.49     22.02 o 
  -1   5   4     1182.46     1162.03     19.89 o 
   0   5   4     2527.90     2578.25    112.13 o 
   1   5   4     5261.01     5355.75     80.47 o 
   2   5   4     6419.71     6342.27    147.87 o 
   3   5   4     3236.30     3354.76     68.47 o 
   4   5   4     2520.28     2818.52    314.93 o 
   5   5   4     3745.07     4239.64     53.25 o 
   6   5   4     3620.69     3262.42     43.27 o 
   7   5   4     3296.69     3369.89     41.80 o 
   8   5   4     1966.17     2009.24     30.24 o 
   9   5   4      917.78      824.52     15.54 o 
  10   5   4      788.65      676.38     20.69 o 
  11   5   4      537.45      465.16     13.93 o 
  -6   6   4       74.90       79.99     12.91 o 
  -5   6   4        3.18       23.65     11.23 o 
  -4   6   4       18.32       23.60     10.84 o 
  -3   6   4      425.97      419.86     13.29 o 
  -2   6   4       67.31       97.64     11.61 o 
  -1   6   4        9.75        9.50      8.32 o 
   0   6   4      349.65      372.61     20.00 o 
   1   6   4      443.39      452.47     14.93 o 
   2   6   4      280.79      260.42     16.32 o 
   3   6   4     1036.32     1094.94     53.55 o 
   4   6   4      951.22     1047.60    121.70 o 
   5   6   4      729.45      789.58     25.84 o 
   6   6   4      637.67      721.63     22.90 o 
   7   6   4      616.88      667.07     18.30 o 
   8   6   4      594.39      630.25     22.53 o 
   9   6   4      478.44      429.13     16.00 o 
  10   6   4      409.12      353.64     19.94 o 
  11   6   4      290.51      232.74     19.77 o 
  -5   7   4       74.86       80.99     12.04 o 
  -4   7   4        1.76       12.32      9.75 o 
  -3   7   4        7.25       27.51      9.07 o 
  -2   7   4       51.68       82.48     11.13 o 
  -1   7   4        0.33        3.08      9.86 o 
   0   7   4        3.03        3.63     14.44 o 
   1   7   4       21.47       24.48     13.97 o 
   2   7   4        7.65       15.29     13.26 o 
   3   7   4       47.78       51.51     10.55 o 
   4   7   4       41.59       60.43     11.01 o 
   5   7   4       28.30       31.63     14.84 o 
   6   7   4       11.04       23.96     15.91 o 
   7   7   4        8.27       41.27     15.98 o 
   8   7   4      132.01      155.64     13.68 o 
   9   7   4      217.64      203.61     14.81 o 
  10   7   4      132.46      109.89     17.96 o 
  11   7   4       88.31       82.78     14.46 o 
  -5   8   4       51.01       50.62     13.22 o 
  -4   8   4       97.97      129.55     11.47 o 
  -3   8   4        6.41        6.40     10.35 o 
  -2   8   4        0.01       13.63     10.59 o 
  -1   8   4      224.05      260.80     12.35 o 
   0   8   4      116.67      167.24     15.90 o 
   1   8   4       30.32       37.58     15.01 o 
   2   8   4      157.90      107.80     11.44 o 
   3   8   4       36.28       20.97     11.29 o 
   4   8   4        0.06        3.93     12.93 o 
   5   8   4       28.84       22.38     14.38 o 
   6   8   4       11.14       17.68     12.72 o 
   7   8   4        1.78        7.43     15.80 o 
   8   8   4        1.40       13.73     16.76 o 
   9   8   4        0.02       10.90     17.66 o 
  10   8   4        1.39       -4.18     17.57 o 
  -4   9   4        0.35        9.65     10.83 o 
  -3   9   4        1.13        7.63     11.49 o 
  -2   9   4       59.45       58.85     11.65 o 
  -1   9   4      100.66       73.09     12.37 o 
   0   9   4      122.72      112.07     12.46 o 
   1   9   4      242.13      215.07     23.46 o 
   2   9   4      468.87      411.49     21.84 o 
   3   9   4      416.22      371.92     16.38 o 
   4   9   4      186.54      181.61     12.07 o 
   5   9   4      345.01      352.92     25.52 o 
   6   9   4      430.64      416.85     17.48 o 
   7   9   4      343.01      342.42     15.64 o 
   8   9   4      483.63      484.93     20.28 o 
   9   9   4      337.28      292.34     16.46 o 
  10   9   4      204.31      165.74     20.03 o 
  -3  10   4      280.60      273.00     24.67 o 
  -2  10   4      386.03      401.73     18.34 o 
  -1  10   4      593.20      582.81     15.50 o 
   0  10   4      901.77      833.59     36.66 o 
   1  10   4      724.05      718.43     23.79 o 
   2  10   4      385.91      403.33     22.23 o 
   3  10   4      649.98      672.40     47.49 o 
   4  10   4     1235.16     1257.97     44.35 o 
   5  10   4     1257.83     1242.16     24.29 o 
   6  10   4     1032.70      920.16     26.53 o 
   7  10   4      919.69      910.43     25.96 o 
   8  10   4     1015.79      951.82     23.11 o 
   9  10   4      769.91      680.45     25.96 o 
  -2  11   4      607.02      591.45     20.99 o 
  -1  11   4      312.63      333.45     21.91 o 
   0  11   4      304.90      323.69     12.81 o 
   1  11   4      610.18      623.63     67.87 o 
   2  11   4      563.63      590.85     37.26 o 
   3  11   4      569.63      595.33     40.24 o 
   4  11   4      814.13      839.65     24.53 o 
   5  11   4      589.73      628.93     21.68 o 
   6  11   4      530.26      548.78     25.87 o 
   7  11   4      635.97      622.37     20.44 o 
   8  11   4      494.46      466.58     18.53 o 
   9  11   4      481.19      444.51     23.38 o 
   0  12   4      195.11      192.32     12.51 o 
   1  12   4      231.57      245.37     12.49 o 
   2  12   4      233.76      241.17     22.22 o 
   3  12   4      190.60      196.08     12.53 o 
   4  12   4      177.77      196.13     12.37 o 
   5  12   4       78.16       96.00     12.46 o 
   6  12   4       67.13       67.69     12.61 o 
   7  12   4      136.56      117.70     20.28 o 
   8  12   4       59.70       38.58     19.41 o 
   3  13   4      101.35      100.06     14.04 o 
   4  13   4       77.22       82.56     13.60 o 
   5  13   4       85.00       86.22     13.23 o 
  -4 -12   5       37.94       34.87     13.90 o 
  -3 -12   5        9.79       10.93     12.07 o 
  -2 -12   5       46.62       35.56      9.67 o 
  -1 -12   5       66.92       57.83     11.49 o 
   0 -12   5      102.11      100.02     11.43 o 
   1 -12   5      155.37      144.92     12.63 o 
   2 -12   5      142.36      130.36     17.18 o 
  -5 -11   5       42.89       42.55     12.73 o 
  -4 -11   5        4.44       10.55     12.26 o 
  -3 -11   5        4.92       15.49     13.50 o 
  -2 -11   5       11.43       18.21      9.52 o 
  -1 -11   5       12.67        8.10     10.44 o 
   0 -11   5        1.86        1.87     10.45 o 
   1 -11   5       23.09       22.74      8.67 o 
   2 -11   5       37.70       39.32      9.87 o 
   3 -11   5       38.81       40.19     10.95 o 
   4 -11   5       16.77       33.54     11.43 o 
  -6 -10   5        7.91       14.54     10.84 o 
  -5 -10   5        0.92        8.92     11.75 o 
  -4 -10   5        0.43        6.36     10.82 o 
  -3 -10   5        0.15       -3.51     12.19 o 
  -2 -10   5        0.39       10.60      7.94 o 
  -1 -10   5       18.58       23.74      8.05 o 
   0 -10   5       45.47       49.35      8.43 o 
   1 -10   5       20.99       26.73     10.08 o 
   2 -10   5       43.77       56.61      8.73 o 
   3 -10   5       41.91       31.40      9.26 o 
   4 -10   5        3.90        7.44      9.96 o 
   5 -10   5       17.17       16.16     10.98 o 
  -7  -9   5       95.50       94.66     12.40 o 
  -6  -9   5       69.70       65.77     11.63 o 
  -5  -9   5      172.98      179.27     12.27 o 
  -4  -9   5      224.19      232.70     14.12 o 
  -3  -9   5      196.70      212.96     13.03 o 
  -2  -9   5      368.67      387.88     12.02 o 
  -1  -9   5      523.12      517.48     21.18 o 
   0  -9   5      693.26      687.91     40.71 o 
   1  -9   5      702.56      652.29     19.06 o 
   2  -9   5      539.59      521.79     22.64 o 
   3  -9   5      575.34      538.75     29.59 o 
   4  -9   5      645.30      540.83     39.30 o 
   5  -9   5      552.38      459.29     71.75 o 
   6  -9   5      391.70      364.45     57.14 o 
  -7  -8   5      342.00      302.28     33.63 o 
  -6  -8   5      457.43      466.36     19.00 o 
  -5  -8   5      897.14      874.52     25.87 o 
  -4  -8   5     1007.52     1080.80     17.71 o 
  -3  -8   5      830.24      919.08     33.41 o 
  -2  -8   5     1163.48     1278.65     38.12 o 
  -1  -8   5     1370.34     1317.81     43.45 o 
   0  -8   5     1392.01     1431.80     64.97 o 
   1  -8   5     1685.21     1606.55     97.41 o 
   2  -8   5     1758.52     1674.72    164.93 o 
   3  -8   5     1784.27     1785.85    159.03 o 
   4  -8   5     1506.52     1295.23     72.77 o 
   5  -8   5     1284.22     1314.70     93.16 o 
   6  -8   5     1201.42     1152.91    135.25 o 
   7  -8   5      816.17      771.18     29.39 o 
  -8  -7   5      673.63      636.13     14.93 o 
  -7  -7   5      766.80      735.39     66.33 o 
  -6  -7   5      625.95      618.44     39.41 o 
  -5  -7   5      536.10      507.66     30.12 o 
  -4  -7   5      796.67      842.97     27.92 o 
  -3  -7   5      997.34     1046.98     20.37 o 
  -2  -7   5      946.25     1039.59     28.00 o 
  -1  -7   5     1035.89     1011.87     26.61 o 
   0  -7   5     1007.43      994.71     24.88 o 
   1  -7   5     1052.16      942.20     61.61 o 
   2  -7   5     1091.68      991.22     77.13 o 
   3  -7   5     1199.16     1142.40     55.01 o 
   4  -7   5      964.43      918.11     96.70 o 
   5  -7   5      548.64      587.17     56.35 o 
   6  -7   5      685.39      714.52     68.27 o 
   7  -7   5      892.34      870.49     82.73 o 
   8  -7   5      673.82      617.19     48.59 o 
  -8  -6   5      290.70      240.59     13.04 o 
  -7  -6   5      302.34      285.22     18.46 o 
  -6  -6   5      458.48      425.84     12.87 o 
  -5  -6   5      578.56      535.30     11.59 o 
  -4  -6   5      758.76      812.37     38.30 o 
  -3  -6   5      557.06      593.95     30.14 o 
  -2  -6   5      359.12      370.55     17.69 o 
  -1  -6   5      573.38      570.25     15.34 o 
   0  -6   5      528.42      489.37     20.27 o 
   1  -6   5      547.00      501.97     34.55 o 
   2  -6   5      293.36      249.73     16.14 o 
   3  -6   5        1.23        5.52      7.89 o 
   4  -6   5       62.39       68.84     10.06 o 
   5  -6   5      440.47      445.03     23.59 o 
   6  -6   5      161.02      170.34      8.37 o 
   7  -6   5       71.12       75.44     10.12 o 
   8  -6   5       55.26       71.65     15.75 o 
  -8  -5   5      145.56      124.36     11.24 o 
  -7  -5   5      111.82       99.70     10.50 o 
  -6  -5   5      468.54      469.76     19.60 o 
  -5  -5   5     1005.67      963.48     35.02 o 
  -4  -5   5      893.02      892.37     31.23 o 
  -3  -5   5      654.02      600.07     28.55 o 
  -2  -5   5      660.68      617.08     22.24 o 
  -1  -5   5      933.02      830.92     42.00 o 
   0  -5   5      528.86      456.63     22.80 o 
   1  -5   5      235.89      210.02      8.01 o 
   2  -5   5      680.40      647.63     16.30 o 
   3  -5   5      253.76      224.47     14.81 o 
   4  -5   5       31.02       27.52      6.89 o 
   5  -5   5       66.73       64.25      7.66 o 
   6  -5   5        2.92        6.32      7.80 o 
   7  -5   5        0.31        2.31      9.09 o 
   8  -5   5       14.70        9.54     12.90 o 
   9  -5   5        9.89       15.17     13.95 o 
  -8  -4   5       68.54       72.83      9.22 o 
  -7  -4   5      109.23      104.34      9.15 o 
  -6  -4   5      272.97      263.88     30.95 o 
  -5  -4   5      370.31      381.83     41.04 o 
  -4  -4   5       80.49       91.83     10.65 o 
  -3  -4   5      545.71      584.16     14.12 o 
  -2  -4   5     1921.20     2004.74     57.12 o 
  -1  -4   5      901.44      891.00     31.58 o 
   0  -4   5      581.17      544.37     17.85 o 
   1  -4   5      374.67      295.28     11.32 o 
   2  -4   5      356.97      345.63     10.41 o 
   3  -4   5     1528.41     1413.86     71.02 o 
   4  -4   5      936.54      955.72     37.34 o 
   5  -4   5        7.24       19.09      8.44 o 
   6  -4   5       16.04       20.41     10.02 o 
   7  -4   5       11.13       11.98      8.66 o 
   8  -4   5      135.56      141.81     11.80 o 
   9  -4   5       31.90       42.77     12.51 o 
  10  -4   5       24.91       13.20     17.14 o 
  -8  -3   5      115.68       93.16     12.57 o 
  -7  -3   5       93.57       74.74      9.76 o 
  -6  -3   5      187.85      186.11     25.63 o 
  -5  -3   5      198.67      196.42     10.31 o 
  -4  -3   5      246.21      240.78     11.22 o 
  -3  -3   5      155.07      172.06     11.88 o 
  -2  -3   5        8.05       15.34     10.64 o 
  -1  -3   5      111.04      121.13      9.03 o 
   0  -3   5       42.42       38.01      8.19 o 
   1  -3   5       64.29       72.16      8.94 o 
   2  -3   5      170.08      162.06      8.31 o 
   3  -3   5       14.56       29.24      7.61 o 
   4  -3   5       48.73       71.75      8.25 o 
   5  -3   5        1.88       20.07      8.70 o 
   6  -3   5       13.03       29.56      8.67 o 
   7  -3   5        0.29        7.57      9.28 o 
   8  -3   5      163.94      176.86     10.62 o 
   9  -3   5       13.66       30.34     10.92 o 
  10  -3   5        0.28       12.57     11.42 o 
  -8  -2   5     1163.92     1015.29     58.71 o 
  -7  -2   5      802.45      773.91     31.92 o 
  -6  -2   5     1128.13     1060.24     80.48 o 
  -5  -2   5     2960.42     2961.59    159.55 o 
  -4  -2   5     2526.19     2483.40     49.95 o 
  -3  -2   5     2874.47     2869.43     92.41 o 
  -2  -2   5     5385.50     4868.94    139.44 o 
  -1  -2   5     4306.26     4157.79     99.03 o 
   0  -2   5     3436.11     3140.91    131.88 o 
   1  -2   5     3211.92     2568.52     57.41 o 
   2  -2   5     2749.54     2400.80     54.78 o 
   3  -2   5     3018.15     2834.52     93.75 o 
   4  -2   5     2704.35     2569.98    129.61 o 
   5  -2   5     1422.23     1496.56     66.10 o 
   6  -2   5      587.67      622.35     15.38 o 
   7  -2   5      361.41      390.29     10.74 o 
   8  -2   5      741.06      715.18     26.33 o 
   9  -2   5      624.22      639.70     28.37 o 
  10  -2   5      157.21      147.09     13.15 o 
  -8  -1   5      761.40      661.66     16.45 o 
  -7  -1   5     1169.02     1148.57     54.64 o 
  -6  -1   5     1243.47     1317.24     57.68 o 
  -5  -1   5     2660.82     2459.64     24.98 o 
  -4  -1   5     3388.83     3396.05    173.67 o 
  -3  -1   5     3890.10     3789.58    362.60 o 
  -2  -1   5     6875.74     6608.45    227.45 o 
  -1  -1   5     6167.04     5612.61    160.34 o 
   0  -1   5     6550.55     6138.06    151.58 o 
   1  -1   5    10370.77     9697.58     97.69 o 
   2  -1   5     5484.09     5112.04     75.34 o 
   3  -1   5     7838.41     7045.99    290.68 o 
   4  -1   5     8271.21     7475.88    488.56 o 
   5  -1   5     3030.87     2667.28    178.54 o 
   6  -1   5     1798.02     1787.03     59.56 o 
   7  -1   5     1775.74     1746.23     48.21 o 
   8  -1   5     1023.39     1076.45     38.71 o 
   9  -1   5      749.63      751.14     35.03 o 
  10  -1   5      670.74      640.43     37.96 o 
  11  -1   5      377.38      320.34     15.23 o 
  -8   0   5       29.77       32.13     10.53 o 
  -7   0   5      309.79      323.87     19.68 o 
  -6   0   5      939.26      999.20     19.31 o 
  -5   0   5      502.77      522.39     16.37 o 
  -4   0   5      608.31      670.07     72.33 o 
  -3   0   5     1494.58     1563.80     93.28 o 
  -2   0   5     2324.26     2294.26     40.91 o 
  -1   0   5     3334.81     2986.87     99.03 o 
   0   0   5     4192.07     3947.95    106.41 o 
   1   0   5     6722.21     6078.67    237.81 o 
   2   0   5     5323.45     4814.10     92.81 o 
   3   0   5     4147.59     3972.03    148.98 o 
   4   0   5     3627.61     3483.06    184.96 o 
   5   0   5     2031.21     2142.52    132.46 o 
   6   0   5     1600.25     1723.84     35.51 o 
   7   0   5     1484.28     1365.28     86.96 o 
   8   0   5     1145.84     1131.15     40.36 o 
   9   0   5      584.59      622.05     33.90 o 
  10   0   5      268.72      264.01     18.32 o 
  11   0   5      228.55      223.42     18.24 o 
  -8   1   5       30.18       26.41     12.30 o 
  -7   1   5        1.48        4.04      9.65 o 
  -6   1   5       63.89       65.23     10.89 o 
  -5   1   5       72.34       76.24     12.39 o 
  -4   1   5      100.12       95.20     10.53 o 
  -3   1   5      205.67      181.05     11.35 o 
  -2   1   5      332.73      331.14     13.76 o 
  -1   1   5     1450.73     1421.77     20.77 o 
   0   1   5     1924.06     1750.97     34.79 o 
   1   1   5      395.85      333.91     12.61 o 
   2   1   5     1507.46     1302.81     52.12 o 
   3   1   5     1107.61      950.83     17.88 o 
   4   1   5      354.44      369.52     14.64 o 
   5   1   5     1407.16     1469.09     58.79 o 
   6   1   5     2329.69     2320.21    112.88 o 
   7   1   5     1265.49     1379.67     72.40 o 
   8   1   5      313.80      317.11     12.49 o 
   9   1   5      148.11      154.26     10.23 o 
  10   1   5      162.77      159.54     11.18 o 
  11   1   5      163.84      152.23     12.03 o 
  -7   2   5       25.13       36.86     16.36 o 
  -6   2   5        6.76       27.08     12.66 o 
  -5   2   5       13.39       14.60     12.54 o 
  -4   2   5       57.66       80.11     11.57 o 
  -3   2   5       59.80       73.22     13.75 o 
  -2   2   5       37.12       55.06     13.93 o 
  -1   2   5      236.59      271.50     13.97 o 
   0   2   5      329.45      326.09     24.64 o 
   1   2   5       21.63       43.27     11.76 o 
   2   2   5        1.31        4.25     13.18 o 
   3   2   5      673.72      604.35     33.95 o 
   4   2   5     1487.74     1640.59     49.92 o 
   5   2   5     1133.58     1182.11     52.13 o 
   6   2   5      253.85      267.58     12.82 o 
   7   2   5      380.37      478.82     16.96 o 
   8   2   5      264.24      310.79     16.07 o 
   9   2   5      130.08      159.13     11.03 o 
  10   2   5      327.72      389.14     40.13 o 
  11   2   5      186.63      204.68     13.59 o 
  -7   3   5       24.33       26.39     10.96 o 
  -6   3   5       22.35       19.39     13.40 o 
  -5   3   5        2.47       23.62     12.74 o 
  -4   3   5       75.36       95.34     12.72 o 
  -3   3   5       31.24       48.69     11.54 o 
  -2   3   5       77.93       74.91     12.37 o 
  -1   3   5      383.04      353.11     16.68 o 
   0   3   5      349.41      315.92     12.28 o 
   1   3   5      113.84       86.56     11.78 o 
   2   3   5       82.55       51.80     20.49 o 
   3   3   5      130.10      137.92     16.00 o 
   4   3   5       80.29       66.89     27.09 o 
   5   3   5       15.87       16.65     11.92 o 
   6   3   5       91.47       88.09     13.75 o 
   7   3   5       35.42       21.96     10.29 o 
   8   3   5        6.91       14.35     10.89 o 
   9   3   5       16.32       24.28     11.02 o 
  10   3   5       64.24       82.51     15.24 o 
  11   3   5       14.49       28.84     11.23 o 
  -7   4   5       79.43       70.92     12.22 o 
  -6   4   5      169.87      160.80     11.42 o 
  -5   4   5      285.44      319.51     11.92 o 
  -4   4   5      468.06      517.79     16.97 o 
  -3   4   5      546.35      516.37     23.30 o 
  -2   4   5     1004.63      986.54     20.18 o 
  -1   4   5     2526.66     2537.96     53.62 o 
   0   4   5     2441.25     2492.64     62.10 o 
   1   4   5     1253.46     1148.98     77.47 o 
   2   4   5     1230.26     1040.92     30.42 o 
   3   4   5     2579.02     2821.93     45.32 o 
   4   4   5     5590.39     5258.98     53.83 o 
   5   4   5     4346.17     4856.97     55.14 o 
   6   4   5      766.16      799.55     25.78 o 
   7   4   5      688.38      714.43     19.31 o 
   8   4   5     1121.78     1137.67     22.79 o 
   9   4   5      751.96      769.43     20.21 o 
  10   4   5      517.01      462.24     21.75 o 
  11   4   5      221.33      183.17     19.32 o 
  -6   5   5      524.40      502.69     16.94 o 
  -5   5   5      581.27      637.42     37.68 o 
  -4   5   5      567.25      602.41     30.80 o 
  -3   5   5      961.75      829.80     15.00 o 
  -2   5   5     1317.89     1284.62     20.13 o 
  -1   5   5     1947.75     1906.35     59.04 o 
   0   5   5     2739.06     2770.83     30.39 o 
   1   5   5     2977.03     2924.00     44.95 o 
   2   5   5     3498.71     3311.51     47.02 o 
   3   5   5     3770.50     3851.58     50.13 o 
   4   5   5     4904.92     5362.66    400.57 o 
   5   5   5     5502.05     6682.15     68.43 o 
   6   5   5     3179.80     3417.58     43.55 o 
   7   5   5     2814.60     3016.64     40.24 o 
   8   5   5     2629.43     2310.30     35.59 o 
   9   5   5     1312.39     1205.62     23.50 o 
  10   5   5     1427.64     1287.48     28.56 o 
  11   5   5     1273.40     1148.62     28.28 o 
  -5   6   5      413.23      411.43     20.76 o 
  -4   6   5      190.60      200.54     11.30 o 
  -3   6   5      439.51      468.49     11.17 o 
  -2   6   5      668.85      728.94     31.60 o 
  -1   6   5      288.67      298.65     11.90 o 
   0   6   5      710.48      692.70     35.64 o 
   1   6   5     1466.50     1463.50     58.79 o 
   2   6   5     1704.72     1699.81     61.09 o 
   3   6   5     1770.99     2065.86    103.17 o 
   4   6   5     1043.09     1240.39     79.19 o 
   5   6   5      931.51     1086.14    156.07 o 
   6   6   5     1790.24     1908.92     33.34 o 
   7   6   5     1964.43     1973.79     31.69 o 
   8   6   5     1391.77     1385.27     28.76 o 
   9   6   5      818.47      759.87     19.11 o 
  10   6   5      769.87      650.51     18.99 o 
  11   6   5      913.31      768.97     21.22 o 
  -5   7   5      235.89      239.40     14.11 o 
  -4   7   5      220.08      217.62     12.88 o 
  -3   7   5      101.79      105.77     10.72 o 
  -2   7   5      177.16      178.43     12.25 o 
  -1   7   5      182.99      176.93     12.56 o 
   0   7   5      190.57      208.20     14.87 o 
   1   7   5      174.78      178.76     12.22 o 
   2   7   5       77.48       93.26     14.71 o 
   3   7   5      236.53      233.30     13.41 o 
   4   7   5       31.66       43.26      9.92 o 
   5   7   5       35.05       36.48     11.44 o 
   6   7   5      230.41      263.30     19.57 o 
   7   7   5      441.81      464.06     17.77 o 
   8   7   5      125.74      137.52     17.61 o 
   9   7   5      207.22      207.98     14.16 o 
  10   7   5      152.79      137.00     13.77 o 
  11   7   5       59.18       49.99     17.18 o 
  -4   8   5      384.69      347.34     15.00 o 
  -3   8   5      447.79      448.26     52.53 o 
  -2   8   5      220.85      237.10     13.19 o 
  -1   8   5      384.86      417.50     14.02 o 
   0   8   5      355.32      400.14     54.06 o 
   1   8   5      151.06      170.38     14.68 o 
   2   8   5       50.50       54.09     11.59 o 
   3   8   5       29.18       36.65      9.66 o 
   4   8   5       63.41       81.63     12.15 o 
   5   8   5       29.97       37.67     12.39 o 
   6   8   5       50.14       78.29     17.48 o 
   7   8   5       52.90       71.14     11.89 o 
   8   8   5        3.02       -0.46     16.97 o 
   9   8   5        1.05       -4.18     16.72 o 
  10   8   5        2.65       16.44     12.28 o 
  11   8   5        0.12       -3.43     17.45 o 
  -3   9   5      253.90      254.94     14.02 o 
  -2   9   5      273.85      264.39     14.38 o 
  -1   9   5      235.68      228.79     13.03 o 
   0   9   5      106.49      111.46     11.29 o 
   1   9   5      129.88      119.48     15.16 o 
   2   9   5      366.14      382.75     16.56 o 
   3   9   5      135.56      172.55     15.62 o 
   4   9   5      110.49      112.04     11.36 o 
   5   9   5      344.07      386.90     25.87 o 
   6   9   5       26.63       40.97     16.81 o 
   7   9   5       60.44       30.35     16.69 o 
   8   9   5       27.70       27.87     16.92 o 
   9   9   5        0.11       12.39     17.48 o 
  10   9   5        6.02        8.23     12.95 o 
  -2  10   5       31.16       46.94     17.25 o 
  -1  10   5       13.83       21.58     13.51 o 
   0  10   5       38.58       30.49     13.57 o 
   1  10   5       30.12       32.06     14.49 o 
   2  10   5       28.94       36.20      9.64 o 
   3  10   5       27.01       37.20     10.62 o 
   4  10   5       50.28       48.33     10.87 o 
   5  10   5       75.92       64.78     11.26 o 
   6  10   5       65.95       61.55     15.99 o 
   7  10   5       80.96       77.60     17.06 o 
   8  10   5       22.60       26.40     12.85 o 
   9  10   5       15.68       16.30     17.59 o 
  -1  11   5      595.16      570.38     16.99 o 
   0  11   5      436.46      443.03     16.96 o 
   1  11   5      432.50      438.00     15.50 o 
   2  11   5      651.70      647.66     31.24 o 
   3  11   5      579.40      601.77     36.54 o 
   4  11   5      536.99      559.83     18.44 o 
   5  11   5      563.89      599.95     25.97 o 
   6  11   5      399.50      403.14     15.54 o 
   7  11   5      240.84      262.17     16.00 o 
   8  11   5      142.01      116.53     14.32 o 
   9  11   5      232.59      208.94     20.51 o 
   1  12   5      647.72      632.78     31.06 o 
   2  12   5     1066.26     1102.38     50.83 o 
   3  12   5     1194.98     1230.25     63.83 o 
   4  12   5      618.51      597.68     25.96 o 
   5  12   5      323.19      306.61     22.98 o 
   6  12   5      361.23      368.64     21.85 o 
   7  12   5      549.99      542.91     18.67 o 
  -3 -12   6      181.90      156.00     12.31 o 
  -2 -12   6      263.48      253.92     12.90 o 
  -1 -12   6      151.17      138.19     13.03 o 
   0 -12   6       94.07       80.02     10.04 o 
   1 -12   6      238.85      200.99     25.61 o 
  -5 -11   6      186.68      133.18     27.48 o 
  -4 -11   6      100.65      115.11     12.47 o 
  -3 -11   6        2.13        5.45     10.12 o 
  -2 -11   6       10.53       16.05      7.14 o 
  -1 -11   6       78.66       84.32      9.39 o 
   0 -11   6       97.04       98.41      9.97 o 
   1 -11   6       88.58       97.55     10.75 o 
   2 -11   6        5.94        4.64     10.30 o 
   3 -11   6        0.49       12.60      9.14 o 
  -5 -10   6      179.55      176.80     12.65 o 
  -4 -10   6      189.20      211.65     12.31 o 
  -3 -10   6      197.35      228.34     10.34 o 
  -2 -10   6      199.10      206.57     11.45 o 
  -1 -10   6      161.48      170.33     10.24 o 
   0 -10   6       51.22       58.81      8.37 o 
   1 -10   6       73.34       77.10     10.30 o 
   2 -10   6       40.45       55.81      9.42 o 
   3 -10   6        2.81        8.73      9.53 o 
   4 -10   6        8.27       16.35      9.65 o 
   5 -10   6       40.77       37.80     12.69 o 
  -6  -9   6       94.34       90.42     11.36 o 
  -5  -9   6       79.48      106.77     10.88 o 
  -4  -9   6      116.34      138.25     10.80 o 
  -3  -9   6      311.00      386.74     22.09 o 
  -2  -9   6      101.82      139.88      9.43 o 
  -1  -9   6       48.02       55.37      8.92 o 
   0  -9   6      173.36      183.85     10.45 o 
   1  -9   6       76.06       88.50      9.79 o 
   2  -9   6       15.64       35.36      8.36 o 
   3  -9   6       16.42       37.49      9.65 o 
   4  -9   6        1.52       10.72     11.27 o 
   5  -9   6        2.25        5.31      8.92 o 
   6  -9   6        5.17        9.99     10.83 o 
  -7  -8   6      128.34      121.06     12.43 o 
  -6  -8   6       97.43       96.74     10.67 o 
  -5  -8   6      219.22      219.59     11.06 o 
  -4  -8   6      335.33      355.26     15.58 o 
  -3  -8   6       35.88       35.67      9.88 o 
  -2  -8   6       28.55       38.82      8.91 o 
  -1  -8   6      280.99      295.04     14.51 o 
   0  -8   6       66.85       63.09      7.60 o 
   1  -8   6       77.33       65.56      8.52 o 
   2  -8   6      310.13      282.30     20.06 o 
   3  -8   6      126.73      120.23     10.84 o 
   4  -8   6      108.26      116.25      9.70 o 
   5  -8   6      206.64      196.83     22.04 o 
   6  -8   6      161.10      137.91     11.68 o 
   7  -8   6      141.55      131.53     13.60 o 
  -7  -7   6      847.00      746.70     25.12 o 
  -6  -7   6     1256.00     1236.75     43.80 o 
  -5  -7   6     1062.00     1103.81     29.31 o 
  -4  -7   6      934.10     1012.32     31.75 o 
  -3  -7   6     1681.74     1873.34     39.83 o 
  -2  -7   6     1588.21     1705.30     51.49 o 
  -1  -7   6     1352.63     1343.15     51.89 o 
   0  -7   6     1842.52     1728.07     75.07 o 
   1  -7   6     1895.06     1812.47     87.00 o 
   2  -7   6     1181.46     1111.46     98.91 o 
   3  -7   6      596.69      592.68     32.97 o 
   4  -7   6      810.00      815.65     94.50 o 
   5  -7   6     1041.99     1104.26     19.05 o 
   6  -7   6      701.04      722.20     48.53 o 
   7  -7   6      526.47      494.45     43.25 o 
   8  -7   6      457.53      438.23     56.53 o 
  -7  -6   6      726.47      675.58     27.88 o 
  -6  -6   6     1336.34     1304.41     48.00 o 
  -5  -6   6     1215.66     1229.79     40.78 o 
  -4  -6   6      657.46      680.29     21.10 o 
  -3  -6   6     2288.44     2588.34     23.40 o 
  -2  -6   6     4851.66     5191.23    132.20 o 
  -1  -6   6     2756.23     2921.16     69.25 o 
   0  -6   6     1339.72     1336.35     42.33 o 
   1  -6   6     1407.03     1391.60     87.16 o 
   2  -6   6     1608.28     1433.15     72.13 o 
   3  -6   6     1696.23     1670.91     82.84 o 
   4  -6   6     1382.99     1400.86     67.83 o 
   5  -6   6      933.72      939.34     30.59 o 
   6  -6   6      610.19      656.78     16.89 o 
   7  -6   6      440.96      410.20     14.67 o 
   8  -6   6      370.02      313.52     31.69 o 
  -8  -5   6      173.73      153.67     14.59 o 
  -7  -5   6      179.08      185.33     11.36 o 
  -6  -5   6      251.05      233.33     11.89 o 
  -5  -5   6      866.59      868.71     41.85 o 
  -4  -5   6     1822.14     1848.27     65.41 o 
  -3  -5   6     1391.09     1525.12     85.06 o 
  -2  -5   6      763.04      828.32     36.51 o 
  -1  -5   6     1032.27     1074.07     53.96 o 
   0  -5   6     1739.12     1709.14     52.51 o 
   1  -5   6     1713.33     1711.15     86.39 o 
   2  -5   6     1331.16     1190.56     66.33 o 
   3  -5   6     1134.71     1016.74     67.66 o 
   4  -5   6      732.37      720.14     31.23 o 
   5  -5   6      580.04      614.80     18.83 o 
   6  -5   6      359.87      388.88      9.19 o 
   7  -5   6      179.75      162.44      9.38 o 
   8  -5   6      151.32      133.11     14.20 o 
   9  -5   6       59.99       54.37     12.54 o 
  -8  -4   6       18.61       18.89      9.95 o 
  -7  -4   6      141.27      127.88     11.94 o 
  -6  -4   6      158.08      170.00     13.22 o 
  -5  -4   6      236.28      280.25     12.69 o 
  -4  -4   6      904.75     1038.71     19.40 o 
  -3  -4   6      787.81      896.58     33.31 o 
  -2  -4   6      120.78      170.74      9.78 o 
  -1  -4   6      234.53      262.81     11.73 o 
   0  -4   6     2098.49     2057.46     59.73 o 
   1  -4   6     3718.07     3589.13    166.65 o 
   2  -4   6     1635.53     1605.75     98.33 o 
   3  -4   6      467.18      453.98     11.40 o 
   4  -4   6      371.11      425.97     14.94 o 
   5  -4   6      662.33      686.39     18.70 o 
   6  -4   6      657.85      681.25     22.87 o 
   7  -4   6      298.53      334.34     20.41 o 
   8  -4   6      184.19      195.08     11.22 o 
   9  -4   6       91.79       79.05     12.83 o 
  10  -4   6       13.54       18.77     12.84 o 
  -8  -3   6        5.15        5.83      9.77 o 
  -7  -3   6       56.36       59.65     11.48 o 
  -6  -3   6       47.84       46.73     11.38 o 
  -5  -3   6        0.12       -5.62      8.70 o 
  -4  -3   6        5.52        3.72     12.21 o 
  -3  -3   6       44.45       93.04     16.70 o 
  -2  -3   6      625.31      638.10     13.93 o 
  -1  -3   6      638.96      688.36     26.41 o 
   0  -3   6      303.36      303.55     12.96 o 
   1  -3   6      436.17      409.75     15.60 o 
   2  -3   6      442.51      435.37     12.88 o 
   3  -3   6      970.00      954.67     50.50 o 
   4  -3   6     1560.03     1594.23     63.23 o 
   5  -3   6      336.75      366.03     11.28 o 
   6  -3   6      173.00      189.53     10.94 o 
   7  -3   6      526.87      558.69     33.90 o 
   8  -3   6      311.19      308.03     23.25 o 
   9  -3   6      219.71      223.95     12.48 o 
  10  -3   6      127.10      118.21     12.34 o 
  -8  -2   6       39.46       26.46      9.09 o 
  -7  -2   6      135.96      136.97     17.64 o 
  -6  -2   6      233.13      207.45     14.99 o 
  -5  -2   6      349.11      313.21     12.59 o 
  -4  -2   6      454.24      463.70     13.51 o 
  -3  -2   6      489.55      505.28     45.83 o 
  -2  -2   6      369.37      362.42     19.86 o 
  -1  -2   6      274.13      243.42     12.83 o 
   0  -2   6      622.43      589.33     14.28 o 
   1  -2   6      787.84      777.37     12.57 o 
   2  -2   6      458.10      411.73     20.08 o 
   3  -2   6      194.37      163.74      9.08 o 
   4  -2   6        0.62       13.60      7.15 o 
   5  -2   6       35.40       38.45      6.78 o 
   6  -2   6      101.50       99.83      7.84 o 
   7  -2   6       12.85       14.66      8.73 o 
   8  -2   6        5.04        9.88      8.31 o 
   9  -2   6        1.79       13.01      9.76 o 
  10  -2   6       25.46       24.77     11.90 o 
  -7  -1   6      639.74      534.94     17.07 o 
  -6  -1   6      866.57      840.46     36.67 o 
  -5  -1   6      998.30      941.57     58.05 o 
  -4  -1   6     1393.01     1443.12     78.43 o 
  -3  -1   6     2360.57     2091.49     65.12 o 
  -2  -1   6     4470.94     4036.46    321.85 o 
  -1  -1   6     3275.95     2768.61     72.97 o 
   0  -1   6     3317.71     2841.15    144.85 o 
   1  -1   6     9662.63     9425.07    213.90 o 
   2  -1   6     6826.73     6126.36    114.73 o 
   3  -1   6     3046.37     2600.58     67.71 o 
   4  -1   6     4682.58     4307.48    238.93 o 
   5  -1   6     2969.25     3044.10    176.45 o 
   6  -1   6     1513.06     1576.87     73.34 o 
   7  -1   6     1551.91     1507.62     65.44 o 
   8  -1   6     1063.73      962.66     46.73 o 
   9  -1   6      703.05      682.58     16.33 o 
  10  -1   6      413.28      367.37     12.93 o 
  11  -1   6      179.48      163.67     13.63 o 
  -7   0   6      323.15      274.19     18.35 o 
  -6   0   6      670.01      716.22     17.38 o 
  -5   0   6      765.08      835.36     57.92 o 
  -4   0   6      844.89      878.70     25.59 o 
  -3   0   6     1540.63     1512.32     89.32 o 
  -2   0   6     3764.24     3739.28     69.19 o 
  -1   0   6     5388.21     5552.41    155.96 o 
   0   0   6     4222.17     3984.93    200.56 o 
   1   0   6     6848.10     6249.22    212.09 o 
   2   0   6     8422.32     7497.65    250.23 o 
   3   0   6     4093.71     3669.94     96.06 o 
   4   0   6     5941.64     5846.93     62.72 o 
   5   0   6     5577.54     6085.38    215.30 o 
   6   0   6     3377.67     3477.91    222.09 o 
   7   0   6     4091.83     4187.75    179.81 o 
   8   0   6     2798.52     3051.61    140.77 o 
   9   0   6     1241.46     1305.10     46.69 o 
  10   0   6     1079.79      997.53     21.45 o 
  11   0   6      574.55      484.65     29.10 o 
  -7   1   6       74.30       88.48     14.00 o 
  -6   1   6       81.70       88.47     11.50 o 
  -5   1   6       75.27       80.74      9.52 o 
  -4   1   6      367.14      357.37     14.37 o 
  -3   1   6      927.51      830.45     27.00 o 
  -2   1   6      289.89      241.62     11.61 o 
  -1   1   6      918.65      848.19     15.87 o 
   0   1   6     2999.54     2627.20    235.11 o 
   1   1   6      326.77      213.36     11.47 o 
   2   1   6      250.31      154.71     13.14 o 
   3   1   6     3960.88     3403.15    309.80 o 
   4   1   6     4097.17     3747.93    107.61 o 
   5   1   6     2378.95     2342.65     47.83 o 
   6   1   6     1852.61     1977.82     84.60 o 
   7   1   6     1813.50     1709.07     62.40 o 
   8   1   6     1485.27     1426.02     53.25 o 
   9   1   6      787.56      767.00     40.00 o 
  10   1   6      673.03      672.96     15.55 o 
  11   1   6      546.35      495.38     24.15 o 
  -7   2   6      120.22      110.62     14.51 o 
  -6   2   6       77.87       99.15     11.71 o 
  -5   2   6       38.11       27.52     10.33 o 
  -4   2   6      271.80      302.06     16.67 o 
  -3   2   6     1076.03     1119.08     52.78 o 
  -2   2   6       36.26       40.81     13.21 o 
  -1   2   6      422.10      395.82     13.37 o 
   0   2   6      152.61      143.59     12.82 o 
   1   2   6      589.20      572.36     39.85 o 
   2   2   6      152.35      155.24     11.03 o 
   3   2   6     1109.82     1089.02     73.02 o 
   4   2   6      641.89      581.04     35.08 o 
   5   2   6      248.42      241.95     13.09 o 
   6   2   6      330.27      331.81     12.80 o 
   7   2   6      173.87      192.35      9.31 o 
   8   2   6      254.69      273.82     16.98 o 
   9   2   6      429.09      398.87     21.10 o 
  10   2   6      290.11      304.81     18.76 o 
  11   2   6      263.33      290.90     21.78 o 
  -6   3   6      302.55      282.16     15.55 o 
  -5   3   6      506.91      515.68     35.75 o 
  -4   3   6      250.33      306.35     13.00 o 
  -3   3   6        6.81       54.82     13.99 o 
  -2   3   6      174.79      223.78     12.66 o 
  -1   3   6      431.47      486.41     15.72 o 
   0   3   6      178.41      203.68     13.78 o 
   1   3   6      223.08      235.99     13.17 o 
   2   3   6      292.01      318.39     16.46 o 
   3   3   6      125.31      121.08     12.51 o 
   4   3   6        0.26        2.79     11.34 o 
   5   3   6        3.09       17.26     14.94 o 
   6   3   6       33.63       85.52     14.79 o 
   7   3   6        4.65       22.97     11.89 o 
   8   3   6       35.47       46.57     11.79 o 
   9   3   6      189.24      181.54     13.04 o 
  10   3   6      132.13      129.78     10.18 o 
  11   3   6       43.04       34.48     13.08 o 
  -6   4   6       41.48       54.52     11.44 o 
  -5   4   6      107.62       93.79     13.90 o 
  -4   4   6      130.37      153.55     29.01 o 
  -3   4   6       61.74       76.29     11.57 o 
  -2   4   6       11.37       46.47     12.45 o 
  -1   4   6     1393.19     1328.93     22.06 o 
   0   4   6      542.14      561.95     16.58 o 
   1   4   6       86.17       80.98     10.45 o 
   2   4   6      237.48      223.80     21.29 o 
   3   4   6       82.34       77.76     20.14 o 
   4   4   6        5.59        5.98     13.36 o 
   5   4   6       11.48        9.88     11.43 o 
   6   4   6       23.36       36.90     18.51 o 
   7   4   6       24.36       43.30     16.53 o 
   8   4   6       71.52       75.23     15.38 o 
   9   4   6       40.43       46.98     15.80 o 
  10   4   6       15.18       12.58     15.36 o 
  11   4   6       15.74       13.45     10.38 o 
  -5   5   6      199.76      172.96     11.27 o 
  -4   5   6       77.52       67.92     10.15 o 
  -3   5   6       56.09       35.73     13.48 o 
  -2   5   6      178.33      165.79     13.25 o 
  -1   5   6      212.83      193.05     12.02 o 
   0   5   6      373.38      364.90     14.94 o 
   1   5   6      581.63      549.00     14.16 o 
   2   5   6      580.90      500.87     25.91 o 
   3   5   6      793.67      762.49     22.46 o 
   4   5   6      724.64      667.99     25.71 o 
   5   5   6      828.49      925.97     74.69 o 
   6   5   6      609.47      660.93     19.68 o 
   7   5   6      386.71      364.79     19.91 o 
   8   5   6      781.11      780.01     19.50 o 
   9   5   6      856.46      707.79     18.92 o 
  10   5   6      609.52      559.32     18.00 o 
  11   5   6      399.10      359.44     20.49 o 
  -5   6   6      521.09      519.82     25.58 o 
  -4   6   6      701.36      701.37     14.03 o 
  -3   6   6      546.68      537.90     13.51 o 
  -2   6   6      798.94      831.15     33.57 o 
  -1   6   6     1710.27     1730.65     26.16 o 
   0   6   6     2002.83     1991.77     60.52 o 
   1   6   6     1225.10     1193.87     32.63 o 
   2   6   6      791.59      849.61     28.56 o 
   3   6   6     1219.49     1281.41     31.00 o 
   4   6   6     2027.93     2202.10     46.46 o 
   5   6   6     1730.58     1762.52     42.91 o 
   6   6   6     1294.80     1586.26     27.96 o 
   7   6   6     1087.32     1229.51     28.76 o 
   8   6   6     1157.27     1061.06     22.44 o 
   9   6   6     1157.84     1153.15     23.82 o 
  10   6   6      900.52      747.36     23.11 o 
  11   6   6      705.07      571.83     22.53 o 
  -4   7   6      815.74      823.57     56.23 o 
  -3   7   6      907.20      941.55     53.13 o 
  -2   7   6      673.83      671.76     13.40 o 
  -1   7   6      997.67      926.31     36.32 o 
   0   7   6     1425.51     1356.03     53.73 o 
   1   7   6     1115.22     1163.31     66.78 o 
   2   7   6      521.52      538.60     18.69 o 
   3   7   6      634.08      664.97     17.92 o 
   4   7   6     1219.63     1322.51    123.80 o 
   5   7   6      675.19      672.49     27.53 o 
   6   7   6      592.87      663.23     23.36 o 
   7   7   6      963.71     1097.39     27.29 o 
   8   7   6      481.03      456.72     20.76 o 
   9   7   6      324.13      323.29     19.43 o 
  10   7   6      311.04      249.73     19.91 o 
  11   7   6      208.35      157.60     18.35 o 
  -3   8   6      694.44      669.67     15.23 o 
  -2   8   6      564.93      515.76     19.73 o 
  -1   8   6      454.56      439.46     31.71 o 
   0   8   6      506.90      520.14     15.14 o 
   1   8   6      588.88      565.63     16.96 o 
   2   8   6      499.92      444.53     16.12 o 
   3   8   6      366.42      362.49     16.94 o 
   4   8   6      507.20      546.48     34.95 o 
   5   8   6      437.84      442.48     15.33 o 
   6   8   6      213.34      254.38     15.18 o 
   7   8   6      165.53      169.46     14.74 o 
   8   8   6       33.08       31.43     16.65 o 
   9   8   6       17.48       19.87     12.92 o 
  10   8   6       60.61       28.65     12.62 o 
  -3   9   6      170.38      156.03     19.94 o 
  -2   9   6      288.33      290.50     16.77 o 
  -1   9   6      502.36      523.19     38.70 o 
   0   9   6      382.65      416.69     15.76 o 
   1   9   6      303.20      339.36     17.81 o 
   2   9   6      995.54      994.89     34.97 o 
   3   9   6     1110.18     1165.61     77.15 o 
   4   9   6      298.22      298.30     19.32 o 
   5   9   6      279.78      293.51     20.30 o 
   6   9   6      354.74      389.70     19.00 o 
   7   9   6      103.41      111.13     18.07 o 
   8   9   6       58.55       57.07     12.69 o 
   9   9   6       73.54       56.15     12.90 o 
  10   9   6       83.53       70.57     17.52 o 
  -1  10   6      124.34      117.82     16.92 o 
   0  10   6      379.67      382.38     16.10 o 
   1  10   6      224.18      208.86     16.65 o 
   2  10   6      214.23      206.56     16.29 o 
   3  10   6      407.33      455.09     40.01 o 
   4  10   6      192.49      197.48     12.48 o 
   5  10   6      133.63      120.52     11.06 o 
   6  10   6      265.88      292.09     13.32 o 
   7  10   6      230.94      220.55     18.97 o 
   8  10   6      266.12      277.35     20.63 o 
   9  10   6      159.58      141.62     14.05 o 
   0  11   6      132.71      109.12     14.41 o 
   1  11   6       38.32       50.37     15.63 o 
   2  11   6      107.45      115.58     12.35 o 
   3  11   6      175.31      170.85     16.67 o 
   4  11   6       32.57       34.28     11.25 o 
   5  11   6        0.80        0.68     11.91 o 
   6  11   6        0.57       14.00     12.28 o 
   7  11   6        0.31       -4.65      9.97 o 
   8  11   6        3.67        7.91     17.61 o 
   2  12   6      593.94      559.64     42.65 o 
   3  12   6      699.09      645.25     52.36 o 
   4  12   6      648.18      646.76     16.15 o 
   5  12   6      583.18      602.20     47.42 o 
   6  12   6      566.18      538.03     21.68 o 
   7  12   6      438.36      408.68     16.22 o 
  -3 -11   7      400.91      373.03     13.76 o 
  -2 -11   7      383.85      348.13     16.81 o 
  -1 -11   7      350.62      330.05     11.48 o 
   0 -11   7      310.47      263.19     13.46 o 
   1 -11   7      255.33      206.34     26.86 o 
   2 -11   7      207.76      191.59     25.74 o 
   3 -11   7      220.15      217.10     34.43 o 
  -5 -10   7      305.68      276.48     26.74 o 
  -4 -10   7      368.93      340.89     16.96 o 
  -3 -10   7      424.73      392.08     12.08 o 
  -2 -10   7      353.56      311.58     17.26 o 
  -1 -10   7      332.56      323.57      9.68 o 
   0 -10   7      318.35      297.68     19.45 o 
   1 -10   7      277.71      286.73     33.07 o 
   2 -10   7      168.97      143.19     15.42 o 
   3 -10   7       29.97       28.54      8.90 o 
   4 -10   7       47.33       43.67      9.00 o 
   5 -10   7      157.65      120.48     57.50 o 
  -5  -9   7      319.91      318.51     23.68 o 
  -4  -9   7      299.99      300.08     11.34 o 
  -3  -9   7      501.25      520.36     21.11 o 
  -2  -9   7      660.84      640.35     14.38 o 
  -1  -9   7      573.52      557.00     20.90 o 
   0  -9   7      541.41      518.31     21.29 o 
   1  -9   7      435.74      421.18     30.16 o 
   2  -9   7      420.27      375.30     19.00 o 
   3  -9   7      360.02      334.45     33.24 o 
   4  -9   7      179.02      148.65     16.82 o 
   5  -9   7      125.54      130.88     19.39 o 
   6  -9   7       96.87       71.86     13.36 o 
  -6  -8   7        5.00       13.88      8.73 o 
  -5  -8   7       56.37       59.32      9.89 o 
  -4  -8   7       32.07       25.42      9.36 o 
  -3  -8   7       83.22       91.39     10.51 o 
  -2  -8   7      263.62      262.85      9.90 o 
  -1  -8   7      161.84      158.73     10.41 o 
   0  -8   7      222.80      220.78      9.15 o 
   1  -8   7      290.98      290.17     13.59 o 
   2  -8   7      158.19      145.48      9.78 o 
   3  -8   7      322.18      288.63     21.62 o 
   4  -8   7      333.58      290.13     26.18 o 
   5  -8   7      128.19      133.88     19.65 o 
   6  -8   7      110.38      120.45     17.76 o 
   7  -8   7       41.19       35.53     11.35 o 
  -6  -7   7      348.68      317.56     14.60 o 
  -5  -7   7      464.28      465.64     21.76 o 
  -4  -7   7      361.30      403.74     19.48 o 
  -3  -7   7      482.49      515.32     11.68 o 
  -2  -7   7      585.50      604.72     19.30 o 
  -1  -7   7      534.38      559.72     25.83 o 
   0  -7   7      396.29      369.03      9.03 o 
   1  -7   7      262.92      220.93     12.51 o 
   2  -7   7      289.87      284.46     22.33 o 
   3  -7   7       55.17       61.48      7.52 o 
   4  -7   7       10.35       16.53      7.41 o 
   5  -7   7      158.32      159.07     11.17 o 
   6  -7   7       82.35       90.31      9.03 o 
   7  -7   7       15.27       11.16      9.73 o 
   8  -7   7       60.65       59.40     11.84 o 
  -7  -6   7      310.96      279.42     12.96 o 
  -6  -6   7      620.54      607.79     14.48 o 
  -5  -6   7     2018.77     1987.98     55.23 o 
  -4  -6   7     1999.25     2176.44     22.43 o 
  -3  -6   7     1968.92     2111.72     21.59 o 
  -2  -6   7     3162.96     3326.53     77.96 o 
  -1  -6   7     2849.67     2885.95     48.36 o 
   0  -6   7     2526.70     2483.67     47.52 o 
   1  -6   7     2417.33     2376.70     64.50 o 
   2  -6   7     2108.05     1976.05    147.33 o 
   3  -6   7     2497.83     2380.33    241.62 o 
   4  -6   7     2094.27     1884.48    167.00 o 
   5  -6   7     1222.59     1231.36     34.79 o 
   6  -6   7      993.81     1057.39     48.01 o 
   7  -6   7      593.54      600.01     14.27 o 
   8  -6   7      308.47      273.56     17.41 o 
  -7  -5   7      538.13      495.05     23.25 o 
  -6  -5   7      755.91      701.16     21.70 o 
  -5  -5   7      880.51      899.93     37.83 o 
  -4  -5   7      966.39     1044.28     66.34 o 
  -3  -5   7     1394.33     1521.65     25.83 o 
  -2  -5   7     2650.63     2840.09     56.90 o 
  -1  -5   7     2660.84     2710.12     88.22 o 
   0  -5   7     2669.74     2739.49    104.01 o 
   1  -5   7     3225.39     3285.24     49.14 o 
   2  -5   7     2299.14     2201.31     78.82 o 
   3  -5   7     3976.64     3857.10    117.86 o 
   4  -5   7     4978.26     4825.82    190.39 o 
   5  -5   7     1560.20     1534.84     35.69 o 
   6  -5   7      552.28      582.80     22.51 o 
   7  -5   7      993.98     1013.79     20.11 o 
   8  -5   7      997.24      930.72     25.82 o 
   9  -5   7      699.14      655.77     38.56 o 
  -7  -4   7      164.51      146.21     11.09 o 
  -6  -4   7      376.02      405.14     32.88 o 
  -5  -4   7       49.13       44.93      9.59 o 
  -4  -4   7       91.24       90.25      9.13 o 
  -3  -4   7      444.58      463.21     11.79 o 
  -2  -4   7      457.57      488.53     27.04 o 
  -1  -4   7      786.49      791.71     24.37 o 
   0  -4   7     1334.68     1273.50     22.94 o 
   1  -4   7     2154.12     2135.88     62.66 o 
   2  -4   7     1952.58     1998.03     90.66 o 
   3  -4   7      906.07      890.82     28.54 o 
   4  -4   7      803.62      859.41     49.86 o 
   5  -4   7     1356.44     1421.77     56.96 o 
   6  -4   7     1385.92     1362.36     42.49 o 
   7  -4   7      845.86      796.27     15.19 o 
   8  -4   7      514.10      495.85     12.72 o 
   9  -4   7      432.69      404.25     14.79 o 
  -7  -3   7       16.89       27.34      9.41 o 
  -6  -3   7       51.87       61.16      8.52 o 
  -5  -3   7       35.29       50.08     13.16 o 
  -4  -3   7      113.79      109.62      8.99 o 
  -3  -3   7      252.63      239.63     12.77 o 
  -2  -3   7       81.74       78.19      9.86 o 
  -1  -3   7      235.36      257.45     10.22 o 
   0  -3   7      586.08      568.10     12.52 o 
   1  -3   7      290.89      306.04     10.63 o 
   2  -3   7      805.66      776.01     27.08 o 
   3  -3   7      491.11      469.80     13.79 o 
   4  -3   7       30.23       41.21      7.99 o 
   5  -3   7      493.24      519.74     13.48 o 
   6  -3   7     1695.67     1740.78     27.70 o 
   7  -3   7     1064.39     1112.01     23.99 o 
   8  -3   7      206.70      224.55     13.08 o 
   9  -3   7       72.11       71.40     10.33 o 
  10  -3   7      176.08      163.93     11.12 o 
  -7  -2   7       68.88       72.23     12.42 o 
  -6  -2   7       24.77       13.50     11.62 o 
  -5  -2   7      101.24      113.55     10.30 o 
  -4  -2   7      134.77      149.18      9.87 o 
  -3  -2   7       78.58       77.35      8.70 o 
  -2  -2   7      111.49      113.84     11.51 o 
  -1  -2   7      111.97      122.83      8.22 o 
   0  -2   7       64.17       66.96      9.47 o 
   1  -2   7        1.09       13.72      6.73 o 
   2  -2   7        7.28       13.75      7.49 o 
   3  -2   7      246.13      229.33     12.21 o 
   4  -2   7      439.38      423.96     15.42 o 
   5  -2   7      251.73      261.05     11.78 o 
   6  -2   7       44.39       56.64      8.81 o 
   7  -2   7      146.62      168.45      9.82 o 
   8  -2   7      239.25      238.69     10.69 o 
   9  -2   7      127.36      128.26     10.34 o 
  10  -2   7      111.84      106.61     10.23 o 
  -7  -1   7       19.80       31.30     12.13 o 
  -6  -1   7       10.66       14.41     10.98 o 
  -5  -1   7       10.04       13.48      8.92 o 
  -4  -1   7        0.80        3.49      8.53 o 
  -3  -1   7       16.07       14.54      8.07 o 
  -2  -1   7       99.19      104.10     10.27 o 
  -1  -1   7      414.33      405.02     12.31 o 
   0  -1   7      533.97      523.47     28.39 o 
   1  -1   7      280.28      262.43      8.98 o 
   2  -1   7      445.99      386.72     10.06 o 
   3  -1   7      499.23      453.93     16.53 o 
   4  -1   7      256.12      220.79      8.94 o 
   5  -1   7      180.36      174.75      8.57 o 
   6  -1   7      400.54      388.76     22.25 o 
   7  -1   7      411.85      430.38     27.23 o 
   8  -1   7      115.96      117.77      9.00 o 
   9  -1   7       21.26       29.29      8.54 o 
  10  -1   7        4.88       10.51      9.60 o 
  11  -1   7        8.59        5.79     11.81 o 
  -7   0   7      115.55      106.72     11.50 o 
  -6   0   7      140.86      130.95     11.65 o 
  -5   0   7      339.05      341.80     25.66 o 
  -4   0   7      581.22      625.75     15.49 o 
  -3   0   7      621.64      626.45     43.03 o 
  -2   0   7      945.19      888.40     16.41 o 
  -1   0   7     2045.84     2087.18     95.41 o 
   0   0   7     2468.74     2397.85    150.54 o 
   1   0   7     1485.47     1257.84     47.04 o 
   2   0   7     1730.90     1621.28     36.15 o 
   3   0   7     2792.78     2697.56     75.06 o 
   4   0   7     3383.74     3242.68    111.74 o 
   5   0   7     3620.59     3814.15    114.95 o 
   6   0   7     2358.65     2485.18     85.77 o 
   7   0   7     2377.84     2636.61    131.44 o 
   8   0   7     1617.10     1751.36     39.95 o 
   9   0   7      625.73      645.94     15.15 o 
  10   0   7      714.57      713.70     27.73 o 
  11   0   7      574.34      549.23     20.65 o 
  -6   1   7      473.42      475.76     26.52 o 
  -5   1   7      463.68      469.15     30.34 o 
  -4   1   7      689.01      733.21     47.22 o 
  -3   1   7     1294.83     1353.68     45.33 o 
  -2   1   7     1159.09     1010.05     78.72 o 
  -1   1   7      833.29      809.48     59.88 o 
   0   1   7     1610.24     1555.41     25.63 o 
   1   1   7     2185.02     1895.78     54.28 o 
   2   1   7     1923.54     1794.38     19.50 o 
   3   1   7     2831.21     2503.03    124.72 o 
   4   1   7     3905.49     3932.47     53.81 o 
   5   1   7     4040.90     3849.01     43.10 o 
   6   1   7     2500.91     2590.33     88.26 o 
   7   1   7     1864.62     1984.69     86.28 o 
   8   1   7     1787.59     1935.70     24.44 o 
   9   1   7     1094.05     1119.59     41.84 o 
  10   1   7     1272.64     1312.36     53.95 o 
  11   1   7     1349.74     1220.76     83.72 o 
  -6   2   7      663.41      601.58     20.48 o 
  -5   2   7      636.93      603.96     16.88 o 
  -4   2   7      215.38      221.89     14.53 o 
  -3   2   7      441.76      411.35     19.00 o 
  -2   2   7      839.57      853.76     37.65 o 
  -1   2   7      200.55      246.00     27.36 o 
   0   2   7      310.41      330.36     12.28 o 
   1   2   7     1215.78     1131.16     75.59 o 
   2   2   7     1655.85     1574.96     30.83 o 
   3   2   7     1437.18     1321.36     37.72 o 
   4   2   7      411.75      387.59     13.49 o 
   5   2   7      168.01      168.83     21.90 o 
   6   2   7      703.39      716.95     32.02 o 
   7   2   7      429.50      460.44     18.78 o 
   8   2   7      406.67      421.20     11.68 o 
   9   2   7     1026.88     1025.69     17.72 o 
  10   2   7      710.15      783.68     37.61 o 
  11   2   7      313.65      286.29     12.06 o 
  -6   3   7      220.95      196.04     13.76 o 
  -5   3   7      335.76      352.95     16.71 o 
  -4   3   7      592.10      556.92     40.20 o 
  -3   3   7      438.78      431.50     33.12 o 
  -2   3   7      541.96      520.97     14.72 o 
  -1   3   7      725.98      708.70     67.22 o 
   0   3   7      573.42      576.95     20.33 o 
   1   3   7      603.04      651.26     27.13 o 
   2   3   7      717.90      762.18     40.57 o 
   3   3   7      627.98      573.70     39.85 o 
   4   3   7        1.14       15.96     11.29 o 
   5   3   7      261.13      249.57     21.20 o 
   6   3   7      303.35      337.84     21.76 o 
   7   3   7      782.85      808.37     29.41 o 
   8   3   7       76.87      109.82     11.74 o 
   9   3   7       78.61       96.10      9.75 o 
  10   3   7       41.32       46.79     13.46 o 
  11   3   7        0.43       -6.84     10.61 o 
  -5   4   7       83.09       97.38     14.30 o 
  -4   4   7      731.41      765.56     44.52 o 
  -3   4   7     1100.76     1050.58     19.93 o 
  -2   4   7      685.50      670.82     63.65 o 
  -1   4   7     1334.02     1359.65     31.63 o 
   0   4   7     1164.03     1181.83     55.91 o 
   1   4   7      632.16      679.37     28.23 o 
   2   4   7      619.81      581.32     23.56 o 
   3   4   7      327.85      308.06     14.92 o 
   4   4   7      700.05      679.21     21.80 o 
   5   4   7      878.91      855.27     33.42 o 
   6   4   7      204.01      187.46     16.28 o 
   7   4   7      122.84      156.75     13.68 o 
   8   4   7       81.56       68.29     15.89 o 
   9   4   7        7.46       32.42     12.74 o 
  10   4   7        0.30        4.88      9.09 o 
  11   4   7        0.18        4.94     12.37 o 
  -5   5   7       26.27       28.29     10.34 o 
  -4   5   7       41.90       47.57     11.03 o 
  -3   5   7      126.08      157.05     14.70 o 
  -2   5   7      152.30      184.00     14.26 o 
  -1   5   7      296.26      344.00     16.87 o 
   0   5   7      248.34      288.73     14.45 o 
   1   5   7      156.63      172.45     15.85 o 
   2   5   7      384.86      422.61     18.55 o 
   3   5   7      157.33      186.55     16.81 o 
   4   5   7      451.80      483.99     18.74 o 
   5   5   7     1745.98     1975.55    140.50 o 
   6   5   7      124.83      163.18     20.69 o 
   7   5   7      212.91      201.70     17.93 o 
   8   5   7        0.78       15.64     10.55 o 
   9   5   7       66.09       68.41     15.96 o 
  10   5   7       35.01       59.07     16.07 o 
  11   5   7        3.19        7.43     10.85 o 
  -4   6   7      329.90      359.90     37.96 o 
  -3   6   7      498.18      512.68     13.94 o 
  -2   6   7      365.20      368.87     16.44 o 
  -1   6   7      479.63      472.06     23.67 o 
   0   6   7      415.22      426.43     17.14 o 
   1   6   7      248.13      242.71     15.62 o 
   2   6   7      147.46      175.19     18.79 o 
   3   6   7      129.32      136.42     21.02 o 
   4   6   7      254.20      281.00     21.68 o 
   5   6   7      171.37      193.24     13.11 o 
   6   6   7      131.33      150.03     14.97 o 
   7   6   7      214.29      239.62     15.66 o 
   8   6   7      115.07      123.94     16.26 o 
   9   6   7       78.15       89.40     16.42 o 
  10   6   7       64.96       42.24     11.01 o 
  11   6   7       48.31       26.53     15.80 o 
  -4   7   7      761.15      676.28     59.78 o 
  -3   7   7     1241.96     1192.71     19.22 o 
  -2   7   7     1269.91     1273.14     22.33 o 
  -1   7   7     1627.48     1558.21     90.56 o 
   0   7   7     1592.12     1616.56     67.77 o 
   1   7   7     1361.23     1329.61     20.86 o 
   2   7   7     1947.48     1967.13    108.45 o 
   3   7   7     1633.81     1646.77     44.96 o 
   4   7   7     1356.97     1279.85     44.31 o 
   5   7   7     1981.02     2212.05    118.06 o 
   6   7   7     1281.46     1300.84     82.14 o 
   7   7   7      503.98      567.66     18.42 o 
   8   7   7      370.76      352.56     16.58 o 
   9   7   7      489.43      483.16     17.52 o 
  10   7   7      521.76      457.00     21.82 o 
  11   7   7      292.80      207.06     18.95 o 
  -3   8   7      591.41      580.92     35.85 o 
  -2   8   7      907.40      873.65     17.41 o 
  -1   8   7     1030.32      963.78     51.22 o 
   0   8   7     1004.00     1110.15     26.48 o 
   1   8   7     1137.01     1252.15    117.75 o 
   2   8   7     1956.88     2167.19    114.24 o 
   3   8   7     2038.25     2067.24     52.28 o 
   4   8   7     1274.80     1240.22     21.64 o 
   5   8   7     1323.53     1539.23     86.93 o 
   6   8   7     1155.11     1186.80     35.54 o 
   7   8   7      619.74      605.03     23.18 o 
   8   8   7      445.86      418.57     17.82 o 
   9   8   7      453.09      420.71     22.37 o 
  10   8   7      499.30      496.32     21.20 o 
  -2   9   7      203.35      199.02     13.22 o 
  -1   9   7      316.47      336.81     17.19 o 
   0   9   7      451.42      426.41     17.96 o 
   1   9   7      532.84      518.71     22.45 o 
   2   9   7      697.82      699.08     18.10 o 
   3   9   7     1030.09      984.27     34.31 o 
   4   9   7      794.93      847.55     60.08 o 
   5   9   7      447.64      471.26     25.89 o 
   6   9   7      449.20      468.27     17.60 o 
   7   9   7      448.54      472.46     32.97 o 
   8   9   7      496.93      500.09     22.95 o 
   9   9   7      437.56      443.11     21.84 o 
  10   9   7      254.58      212.12     19.84 o 
  -1  10   7       68.00       64.27     15.40 o 
   0  10   7      206.87      198.62     16.90 o 
   1  10   7      400.48      386.45     17.98 o 
   2  10   7      194.61      208.51     17.10 o 
   3  10   7      138.47      148.30     17.29 o 
   4  10   7      319.08      309.32     19.79 o 
   5  10   7      434.87      442.16     14.12 o 
   6  10   7      449.75      479.02     16.46 o 
   7  10   7      391.20      367.12     16.27 o 
   8  10   7      460.05      402.80     22.35 o 
   9  10   7      385.34      364.59     17.18 o 
   1  11   7       29.60       20.72     13.95 o 
   2  11   7       20.55       29.19     12.03 o 
   3  11   7        3.93       13.08     11.88 o 
   4  11   7       18.35       27.10     11.37 o 
   5  11   7      256.14      274.32     14.19 o 
   6  11   7      293.99      290.87     13.50 o 
   7  11   7       91.74       89.95     13.35 o 
   8  11   7       25.80       19.84     12.92 o 
   4  12   7       81.68       88.61     12.72 o 
   5  12   7       98.58      101.81     13.47 o 
   6  12   7      155.96      142.16     14.08 o 
  -2 -11   8      917.61      895.22     51.87 o 
  -1 -11   8      714.40      649.63     55.77 o 
   0 -11   8      868.84      849.44     30.16 o 
   1 -11   8      871.33      826.65     83.34 o 
   2 -11   8      517.35      445.81     47.89 o 
  -3 -10   8      830.19      755.14     18.72 o 
  -2 -10   8     1252.24     1187.56     31.35 o 
  -1 -10   8      821.04      828.36     36.48 o 
   0 -10   8      553.53      493.45     36.56 o 
   1 -10   8      509.61      434.73     37.30 o 
   2 -10   8      591.07      549.31     60.48 o 
   3 -10   8      769.95      692.34     83.89 o 
   4 -10   8      570.00      534.57     70.89 o 
  -4  -9   8      466.68      427.98     11.95 o 
  -3  -9   8      405.61      403.97     11.27 o 
  -2  -9   8      287.99      317.21     26.82 o 
  -1  -9   8      404.40      391.06     11.90 o 
   0  -9   8      638.37      663.36     33.86 o 
   1  -9   8      661.95      585.60     30.31 o 
   2  -9   8      527.52      447.79     27.75 o 
   3  -9   8      530.01      411.41     63.28 o 
   4  -9   8      448.41      375.67     47.03 o 
   5  -9   8      308.95      275.62     22.53 o 
  -5  -8   8       94.48       88.59     10.97 o 
  -4  -8   8      242.04      214.81      9.73 o 
  -3  -8   8      163.92      154.51     11.45 o 
  -2  -8   8      113.42      110.05     10.20 o 
  -1  -8   8      353.10      341.25     10.63 o 
   0  -8   8      525.13      518.42     23.52 o 
   1  -8   8      478.91      475.41     27.25 o 
   2  -8   8      520.97      473.44     28.19 o 
   3  -8   8      646.02      552.84     53.59 o 
   4  -8   8      540.93      435.40     48.64 o 
   5  -8   8      338.92      335.76     16.36 o 
   6  -8   8      309.42      288.04     17.01 o 
  -6  -7   8        0.09        9.33      8.43 o 
  -5  -7   8        0.00        1.58      8.10 o 
  -4  -7   8        6.18       11.36      9.96 o 
  -3  -7   8        1.50       12.68      9.81 o 
  -2  -7   8        3.56       16.60      9.06 o 
  -1  -7   8        0.11        9.29      7.57 o 
   0  -7   8       40.48       51.31      8.87 o 
   1  -7   8      126.00      109.97      7.63 o 
   2  -7   8       72.67       72.47      6.49 o 
   3  -7   8       71.61       75.92      7.26 o 
   4  -7   8      178.98      161.74     10.79 o 
   5  -7   8       91.38      100.01      9.06 o 
   6  -7   8       66.41       72.97     10.79 o 
   7  -7   8      151.59      141.08     10.74 o 
  -6  -6   8       81.87       73.40      9.32 o 
  -5  -6   8      209.40      212.98      9.30 o 
  -4  -6   8      640.89      688.58     16.97 o 
  -3  -6   8      698.88      738.97     27.18 o 
  -2  -6   8      354.42      385.67     14.79 o 
  -1  -6   8      344.50      386.02     16.59 o 
   0  -6   8      777.43      836.38     30.47 o 
   1  -6   8      896.90      952.11     31.84 o 
   2  -6   8      630.71      658.79     30.10 o 
   3  -6   8      802.32      768.88     40.37 o 
   4  -6   8      648.09      586.43     40.09 o 
   5  -6   8      261.66      304.36      9.63 o 
   6  -6   8      156.84      167.26      8.44 o 
   7  -6   8      102.62      103.52      8.24 o 
   8  -6   8       84.25       80.65      9.83 o 
  -6  -5   8      358.46      331.77     13.70 o 
  -5  -5   8      513.68      509.14     12.16 o 
  -4  -5   8      965.00      963.74     19.90 o 
  -3  -5   8     1311.50     1401.82     41.84 o 
  -2  -5   8     1275.98     1382.99     33.00 o 
  -1  -5   8      874.06      943.55     39.85 o 
   0  -5   8     1936.37     2022.01     31.13 o 
   1  -5   8     5674.70     5486.30     84.17 o 
   2  -5   8     4137.82     3946.88    178.72 o 
   3  -5   8     1672.96     1625.95     50.70 o 
   4  -5   8     2235.72     2165.58     93.82 o 
   5  -5   8     2033.65     2101.22     53.29 o 
   6  -5   8     1438.83     1416.27     72.25 o 
   7  -5   8     1577.86     1638.77     45.62 o 
   8  -5   8     1110.18     1103.44     28.70 o 
   9  -5   8      706.40      617.43     12.99 o 
  -6  -4   8      387.02      332.56     13.63 o 
  -5  -4   8      282.63      260.87     18.37 o 
  -4  -4   8      116.60      121.77      9.05 o 
  -3  -4   8      210.32      206.12      9.09 o 
  -2  -4   8     1156.80     1176.68     72.85 o 
  -1  -4   8     2608.53     2663.62    106.44 o 
   0  -4   8     1679.92     1582.49     75.88 o 
   1  -4   8     1011.93     1058.54     13.87 o 
   2  -4   8     1615.17     1660.91     53.92 o 
   3  -4   8     1904.30     1899.80     34.47 o 
   4  -4   8     2560.83     2597.11     76.13 o 
   5  -4   8     2226.49     2174.55     78.22 o 
   6  -4   8     1467.36     1483.54     36.77 o 
   7  -4   8     1752.87     1762.81     27.09 o 
   8  -4   8     1417.74     1360.09     27.20 o 
   9  -4   8      896.92      803.41     17.40 o 
  -6  -3   8       97.85       77.37      9.55 o 
  -5  -3   8       67.27       75.80      9.91 o 
  -4  -3   8      169.22      162.27     12.01 o 
  -3  -3   8      397.11      454.40     18.09 o 
  -2  -3   8      123.01      128.17      8.73 o 
  -1  -3   8      334.90      310.68     26.87 o 
   0  -3   8      843.52      850.93     26.28 o 
   1  -3   8        1.88        5.68      8.46 o 
   2  -3   8        4.63        7.66      6.73 o 
   3  -3   8     1079.42     1089.19     54.96 o 
   4  -3   8     1171.64     1057.97     47.05 o 
   5  -3   8      640.14      646.03     26.94 o 
   6  -3   8      579.89      626.64     23.05 o 
   7  -3   8      425.39      453.86     11.46 o 
   8  -3   8      402.17      399.42     10.84 o 
   9  -3   8      338.97      298.00     11.70 o 
  10  -3   8      358.29      308.68     12.93 o 
  -6  -2   8      174.10      148.40     10.15 o 
  -5  -2   8      374.35      343.90     19.08 o 
  -4  -2   8      675.39      652.60     26.74 o 
  -3  -2   8      773.34      661.42     15.91 o 
  -2  -2   8      191.75      185.50     19.41 o 
  -1  -2   8        0.92       13.62      8.70 o 
   0  -2   8      195.64      166.11      9.67 o 
   1  -2   8      562.65      513.43     12.31 o 
   2  -2   8      336.72      283.27      9.36 o 
   3  -2   8      405.91      359.48     10.04 o 
   4  -2   8       69.09       52.88      8.09 o 
   5  -2   8       45.14       45.90      8.04 o 
   6  -2   8      292.29      273.00     11.02 o 
   7  -2   8      108.91      110.22      8.64 o 
   8  -2   8       56.59       62.38      9.75 o 
   9  -2   8      138.90      131.42     11.33 o 
  10  -2   8       75.27       65.13     11.95 o 
  -6  -1   8      278.47      264.41     25.63 o 
  -5  -1   8      587.46      586.50     47.45 o 
  -4  -1   8      633.05      668.78     24.75 o 
  -3  -1   8      130.41      143.37      9.78 o 
  -2  -1   8      470.16      481.72     17.66 o 
  -1  -1   8     1046.60     1005.47     25.55 o 
   0  -1   8      361.77      374.84     15.68 o 
   1  -1   8      577.03      584.39     10.35 o 
   2  -1   8      822.05      811.00     28.52 o 
   3  -1   8      188.85      189.95     10.09 o 
   4  -1   8       55.02       44.75      9.74 o 
   5  -1   8       89.93       88.62      9.21 o 
   6  -1   8       62.63       69.39      8.69 o 
   7  -1   8       17.07       17.42      8.11 o 
   8  -1   8       14.29       20.32      8.36 o 
   9  -1   8       68.31       62.46      9.80 o 
  10  -1   8       46.67       47.71      9.96 o 
  11  -1   8        9.19       12.63     12.33 o 
  -6   0   8       10.13        6.58      9.86 o 
  -5   0   8       10.26       19.10     12.08 o 
  -4   0   8        6.31       10.41      9.62 o 
  -3   0   8       22.07       25.89      9.06 o 
  -2   0   8       35.42       36.02     10.81 o 
  -1   0   8      438.71      435.54     12.11 o 
   0   0   8       19.48       28.24     11.39 o 
   1   0   8        2.40       11.48      7.05 o 
   2   0   8       75.28       80.42      7.55 o 
   3   0   8       38.95       39.63      9.81 o 
   4   0   8      102.31      119.50     10.44 o 
   5   0   8       26.40       48.62      9.38 o 
   6   0   8       24.28       37.07      8.17 o 
   7   0   8       23.23       26.86      9.55 o 
   8   0   8       66.76       96.09      9.18 o 
   9   0   8       91.48      116.24      9.30 o 
  10   0   8       41.98       59.25     11.45 o 
  11   0   8       42.01       37.68     10.73 o 
  -6   1   8      295.47      263.21     16.53 o 
  -5   1   8      353.66      334.99     31.54 o 
  -4   1   8      637.94      681.92    104.78 o 
  -3   1   8      537.81      577.53     57.62 o 
  -2   1   8      497.30      512.58     34.64 o 
  -1   1   8      514.27      526.20     32.49 o 
   0   1   8      542.07      578.93     13.88 o 
   1   1   8      967.22      975.86     17.05 o 
   2   1   8     1135.58     1043.37     14.02 o 
   3   1   8     1079.62     1019.66     56.69 o 
   4   1   8      955.57      966.96     14.37 o 
   5   1   8      956.27      976.23     34.01 o 
   6   1   8      697.95      743.52     19.28 o 
   7   1   8      382.66      414.70     10.89 o 
   8   1   8      556.86      660.45     18.86 o 
   9   1   8      810.32      831.44     44.27 o 
  10   1   8      703.62      715.89     43.82 o 
  11   1   8      480.71      473.68     22.11 o 
  -5   2   8      910.18      826.02     50.63 o 
  -4   2   8     1245.22     1123.10     19.75 o 
  -3   2   8      636.54      591.33     24.61 o 
  -2   2   8      890.59      821.70     58.12 o 
  -1   2   8     2730.22     2689.40    258.40 o 
   0   2   8     2567.63     2467.61     41.61 o 
   1   2   8     1535.76     1591.16     30.85 o 
   2   2   8     1850.70     1837.84     95.42 o 
   3   2   8     1729.33     1623.23     94.05 o 
   4   2   8     1155.01     1156.76     19.14 o 
   5   2   8      867.21      892.47     18.73 o 
   6   2   8     1301.00     1403.94     50.10 o 
   7   2   8     1292.86     1430.38     58.16 o 
   8   2   8      777.10      838.21     15.13 o 
   9   2   8      726.95      791.11     20.45 o 
  10   2   8      738.36      703.76     30.51 o 
  11   2   8      514.47      497.37     34.54 o 
  -5   3   8      526.20      472.03     14.51 o 
  -4   3   8      768.35      679.94     19.03 o 
  -3   3   8      638.74      549.32     22.22 o 
  -2   3   8      678.66      680.74     18.60 o 
  -1   3   8     1992.47     2108.58    123.97 o 
   0   3   8     2969.06     2865.17    297.73 o 
   1   3   8     1445.74     1397.79     89.28 o 
   2   3   8      406.47      455.77     12.41 o 
   3   3   8      585.99      654.53     36.70 o 
   4   3   8     1584.77     1620.45     74.03 o 
   5   3   8      971.15     1015.01     17.16 o 
   6   3   8      721.48      789.95     16.67 o 
   7   3   8     1081.29     1267.57     96.23 o 
   8   3   8      347.18      351.75     13.89 o 
   9   3   8      115.67      119.15     11.17 o 
  10   3   8      136.39      153.52     12.56 o 
  11   3   8       92.78       79.09     10.77 o 
  -5   4   8      191.25      162.67     19.42 o 
  -4   4   8      314.95      299.97     13.79 o 
  -3   4   8      893.22      846.16     16.25 o 
  -2   4   8     1201.92     1126.43     18.86 o 
  -1   4   8      723.67      684.48     16.00 o 
   0   4   8      464.05      437.39     18.84 o 
   1   4   8      904.93      774.55     27.07 o 
   2   4   8     1668.46     1486.98     77.03 o 
   3   4   8     1317.02     1083.76     42.48 o 
   4   4   8      979.26      934.47     36.08 o 
   5   4   8     1097.74     1010.20     59.67 o 
   6   4   8      662.01      653.93     19.64 o 
   7   4   8      390.98      408.92     22.20 o 
   8   4   8      198.82      181.43     10.95 o 
   9   4   8       76.93       69.27     16.13 o 
  10   4   8       48.16       34.57      9.95 o 
  11   4   8       29.22       41.85     11.20 o 
  -4   5   8      184.93      160.14     15.64 o 
  -3   5   8      247.24      227.59     19.50 o 
  -2   5   8      439.67      455.34     20.77 o 
  -1   5   8      491.63      522.19     26.76 o 
   0   5   8      257.12      248.27     13.10 o 
   1   5   8      450.30      461.19     14.72 o 
   2   5   8     2476.22     2355.24    146.11 o 
   3   5   8     2832.54     2713.14    182.55 o 
   4   5   8      512.82      469.36     27.79 o 
   5   5   8      470.64      433.85     20.80 o 
   6   5   8      969.29     1076.41     27.51 o 
   7   5   8      444.89      473.90     16.85 o 
   8   5   8      512.71      563.87     18.26 o 
   9   5   8      475.87      420.74     20.26 o 
  10   5   8      218.71      204.82     35.04 o 
  11   5   8      143.13      121.13     11.00 o 
  -3   6   8       36.65       34.76     10.55 o 
  -2   6   8        7.10       10.62      9.95 o 
  -1   6   8       14.15        4.66      9.90 o 
   0   6   8      111.31      106.73     14.40 o 
   1   6   8      100.56       87.83     11.94 o 
   2   6   8       66.77       52.62     14.24 o 
   3   6   8      173.08      146.74     15.23 o 
   4   6   8      131.74      139.43     20.74 o 
   5   6   8      150.68      148.12     15.61 o 
   6   6   8      301.36      316.53     27.83 o 
   7   6   8      198.75      178.57     25.52 o 
   8   6   8      307.09      308.71     18.51 o 
   9   6   8      291.35      218.23     18.23 o 
  10   6   8       96.22       78.41     16.67 o 
  11   6   8      109.22       79.03     17.93 o 
  -3   7   8      418.48      418.99     28.50 o 
  -2   7   8      265.98      277.74     12.43 o 
  -1   7   8      470.10      455.27     14.16 o 
   0   7   8      751.93      766.04     45.84 o 
   1   7   8      427.09      500.38     47.80 o 
   2   7   8      843.48      870.42     19.31 o 
   3   7   8     1243.68     1331.26     27.62 o 
   4   7   8      384.49      414.87     14.65 o 
   5   7   8      207.18      303.90     43.08 o 
   6   7   8      343.44      400.10     13.71 o 
   7   7   8      198.36      262.91     16.20 o 
   8   7   8       97.01      118.88     14.30 o 
   9   7   8       65.46       79.49     13.15 o 
  10   7   8       72.48       70.04     17.36 o 
  11   7   8       42.32       47.64     17.02 o 
  -2   8   8      486.98      457.50     21.55 o 
  -1   8   8      938.86      890.55     52.78 o 
   0   8   8     1592.57     1745.16     86.54 o 
   1   8   8     1435.33     1496.99     54.88 o 
   2   8   8     1527.84     1488.55     31.63 o 
   3   8   8     2238.12     2357.37     35.35 o 
   4   8   8     1669.36     1726.30     24.25 o 
   5   8   8     1386.67     1493.70     38.33 o 
   6   8   8     1724.03     1961.25    100.39 o 
   7   8   8     1259.93     1361.50     57.63 o 
   8   8   8     1030.36     1039.06     24.05 o 
   9   8   8      806.80      894.61     26.90 o 
  10   8   8      461.37      413.93     18.19 o 
  -1   9   8      406.52      399.34     16.26 o 
   0   9   8      479.67      462.23     18.64 o 
   1   9   8      733.64      774.83     36.52 o 
   2   9   8      802.64      886.78     21.86 o 
   3   9   8      878.41      923.07     89.66 o 
   4   9   8     1086.52     1078.18     51.99 o 
   5   9   8     1052.36     1122.11     68.69 o 
   6   9   8     1048.81     1148.38     90.65 o 
   7   9   8     1071.81     1139.28     23.13 o 
   8   9   8     1132.18     1150.81    150.60 o 
   9   9   8      953.83      945.52     24.53 o 
   0  10   8       23.63       24.86     15.59 o 
   1  10   8       89.87       73.35     13.70 o 
   2  10   8      221.15      209.49     17.02 o 
   3  10   8      128.18      121.58     15.62 o 
   4  10   8      211.27      213.31     28.88 o 
   5  10   8      360.88      353.21     25.73 o 
   6  10   8      346.94      341.55     20.37 o 
   7  10   8      374.50      357.86     17.37 o 
   8  10   8      380.68      334.26     22.52 o 
   9  10   8      382.04      334.22     33.49 o 
   2  11   8       68.98       75.13     16.38 o 
   3  11   8      109.45       90.14     10.66 o 
   4  11   8       90.42       64.83     13.09 o 
   5  11   8       98.25       75.34     11.09 o 
   6  11   8       90.99       83.32     14.64 o 
   7  11   8       98.88       84.22     13.33 o 
  -2 -10   9      998.64      885.54     16.80 o 
  -1 -10   9      982.07      941.99     24.45 o 
   0 -10   9      983.24      938.68     55.26 o 
   1 -10   9     1038.13      978.06     78.20 o 
   2 -10   9      978.54      830.91     73.51 o 
   3 -10   9     1195.86     1005.50    145.24 o 
  -3  -9   9      305.82      292.82     12.28 o 
  -2  -9   9      455.35      461.03     13.46 o 
  -1  -9   9      552.22      527.99     12.99 o 
   0  -9   9      632.30      604.74     34.53 o 
   1  -9   9      747.66      777.13     63.89 o 
   2  -9   9      661.41      616.68     31.92 o 
   3  -9   9      939.30      850.06     69.84 o 
   4  -9   9     1249.70     1002.22    127.36 o 
   5  -9   9      619.56      473.21     32.89 o 
  -4  -8   9       78.32       75.76     10.92 o 
  -3  -8   9      168.41      154.83     11.30 o 
  -2  -8   9       54.85       68.92      9.81 o 
  -1  -8   9      127.04      134.85     10.31 o 
   0  -8   9      284.62      285.97     11.03 o 
   1  -8   9      340.53      361.49     14.16 o 
   2  -8   9      434.41      387.74     29.08 o 
   3  -8   9      268.27      252.70     18.41 o 
   4  -8   9      203.59      181.45     14.17 o 
   5  -8   9      417.29      396.45     28.90 o 
   6  -8   9      463.24      405.43     36.86 o 
  -5  -7   9       85.70       72.97      8.64 o 
  -4  -7   9       95.32       91.01      9.69 o 
  -3  -7   9      170.65      168.75      9.17 o 
  -2  -7   9      101.64      117.17     10.54 o 
  -1  -7   9      131.08      131.41      9.92 o 
   0  -7   9      205.39      207.71     10.80 o 
   1  -7   9      121.23      125.31     10.12 o 
   2  -7   9      246.60      226.45     12.41 o 
   3  -7   9      223.38      222.04     22.77 o 
   4  -7   9       50.05       52.29      7.08 o 
   5  -7   9      138.59      118.99      9.18 o 
   6  -7   9      328.53      288.16     15.16 o 
   7  -7   9      273.07      274.27     18.92 o 
  -5  -6   9      107.64      103.85      9.52 o 
  -4  -6   9      156.50      168.65      9.50 o 
  -3  -6   9       65.80       68.09      7.82 o 
  -2  -6   9       95.54      114.99      8.93 o 
  -1  -6   9       63.01       78.51      8.87 o 
   0  -6   9       17.84       19.28      8.32 o 
   1  -6   9       14.83       16.21      8.87 o 
   2  -6   9       19.88       18.86      7.01 o 
   3  -6   9        6.38       13.07      6.64 o 
   4  -6   9        0.26        3.61      7.23 o 
   5  -6   9       10.88        6.44      7.62 o 
   6  -6   9       38.81       35.72      8.51 o 
   7  -6   9       41.25       51.70      6.97 o 
   8  -6   9       18.16       29.78      9.31 o 
  -5  -5   9       13.50       11.83      9.88 o 
  -4  -5   9        0.17        3.55      7.46 o 
  -3  -5   9       34.92       41.47      8.96 o 
  -2  -5   9       82.96      100.18     10.00 o 
  -1  -5   9      144.55      146.28      9.64 o 
   0  -5   9      260.82      250.17     10.61 o 
   1  -5   9      331.39      322.07      9.02 o 
   2  -5   9      523.17      518.13     20.86 o 
   3  -5   9      342.44      326.73     10.00 o 
   4  -5   9      121.89      124.59      7.16 o 
   5  -5   9      246.65      249.80      8.86 o 
   6  -5   9      553.45      566.64     24.77 o 
   7  -5   9      473.94      476.42     13.04 o 
   8  -5   9      231.00      213.05     12.99 o 
   9  -5   9      155.66      151.55     11.92 o 
  -5  -4   9      223.35      224.29     12.39 o 
  -4  -4   9      568.35      601.93     22.71 o 
  -3  -4   9      640.86      660.11     34.76 o 
  -2  -4   9      608.18      621.67     17.38 o 
  -1  -4   9      736.16      715.45     34.25 o 
   0  -4   9      870.39      882.37     23.71 o 
   1  -4   9      938.51      866.85     48.09 o 
   2  -4   9     1306.63     1296.67     32.79 o 
   3  -4   9     1245.86     1295.56     33.82 o 
   4  -4   9      855.29      857.06     25.38 o 
   5  -4   9     1131.48     1092.23     51.31 o 
   6  -4   9     1720.85     1698.47     78.42 o 
   7  -4   9     2024.03     1963.30     49.57 o 
   8  -4   9      988.08      943.51     35.04 o 
   9  -4   9      272.42      256.48     15.04 o 
  -5  -3   9      421.47      423.26     35.22 o 
  -4  -3   9      581.00      595.63     23.45 o 
  -3  -3   9      738.74      783.00     12.70 o 
  -2  -3   9      699.31      742.09     24.71 o 
  -1  -3   9      560.52      625.05     18.36 o 
   0  -3   9      666.38      722.39     12.18 o 
   1  -3   9      640.87      627.15     35.59 o 
   2  -3   9      484.16      551.71     10.85 o 
   3  -3   9      967.93      988.73     27.47 o 
   4  -3   9     1736.24     1824.99     72.48 o 
   5  -3   9     1435.59     1437.53     37.69 o 
   6  -3   9      478.43      515.66     23.74 o 
   7  -3   9      334.81      338.32     22.07 o 
   8  -3   9      772.38      726.82     17.56 o 
   9  -3   9      729.98      673.32     11.87 o 
  10  -3   9      506.89      421.95     17.78 o 
  -5  -2   9      551.71      534.39     15.15 o 
  -4  -2   9      364.82      367.72     13.65 o 
  -3  -2   9      465.88      470.95     15.87 o 
  -2  -2   9      672.81      636.13     14.61 o 
  -1  -2   9      418.57      442.44     13.95 o 
   0  -2   9      465.25      519.08     16.59 o 
   1  -2   9      697.03      665.25     33.58 o 
   2  -2   9      605.54      611.86     13.93 o 
   3  -2   9      519.59      512.12     10.54 o 
   4  -2   9      266.69      260.34     10.14 o 
   5  -2   9      137.90      137.84      7.68 o 
   6  -2   9      224.17      256.27     10.89 o 
   7  -2   9       24.26       25.63      8.43 o 
   8  -2   9       37.37       33.21      8.23 o 
   9  -2   9      528.51      495.73     11.23 o 
  10  -2   9      334.75      257.85     14.41 o 
  -5  -1   9      350.42      316.17     30.46 o 
  -4  -1   9      749.72      697.21     29.24 o 
  -3  -1   9      825.11      881.03     30.80 o 
  -2  -1   9      867.62      854.00     20.60 o 
  -1  -1   9     1162.82     1260.49     19.42 o 
   0  -1   9     1101.10     1115.04     47.17 o 
   1  -1   9     1162.60     1229.91     18.02 o 
   2  -1   9     1270.26     1324.69     20.28 o 
   3  -1   9      830.76      880.89     38.71 o 
   4  -1   9      266.24      281.28     15.51 o 
   5  -1   9       50.21       50.64      9.15 o 
   6  -1   9      378.15      411.39     19.67 o 
   7  -1   9      575.61      593.03     39.73 o 
   8  -1   9       92.25       93.03      9.31 o 
   9  -1   9       48.71       48.17      8.33 o 
  10  -1   9       43.44       30.57     10.06 o 
  -5   0   9      126.19      134.66     13.88 o 
  -4   0   9      505.15      493.67     30.13 o 
  -3   0   9      626.27      590.44     45.72 o 
  -2   0   9      546.67      605.03     56.57 o 
  -1   0   9     1378.25     1350.59     81.36 o 
   0   0   9     1315.12     1226.29     56.47 o 
   1   0   9      916.66      965.50     31.31 o 
   2   0   9     1286.70     1341.17     65.19 o 
   3   0   9      851.24      918.72     17.33 o 
   4   0   9     1115.08     1207.53     31.53 o 
   5   0   9     1528.45     1583.14     57.51 o 
   6   0   9      396.35      439.10     13.80 o 
   7   0   9      255.51      275.56      9.26 o 
   8   0   9      428.81      472.43     11.71 o 
   9   0   9      102.04      107.17      9.48 o 
  10   0   9       15.85        6.97     10.17 o 
  11   0   9       26.09       30.21      9.93 o 
  -5   1   9        8.73        6.67     14.21 o 
  -4   1   9       12.07       15.67     11.15 o 
  -3   1   9        6.75       10.98     12.62 o 
  -2   1   9        6.04       25.17     15.72 o 
  -1   1   9        3.94       21.28      8.87 o 
   0   1   9       49.98       59.54      9.87 o 
   1   1   9       22.13       31.00      8.89 o 
   2   1   9       19.49       27.73      7.42 o 
   3   1   9       14.77       26.41      9.80 o 
   4   1   9      124.80      134.51     10.27 o 
   5   1   9      677.37      668.65     31.81 o 
   6   1   9      118.77      121.23     10.29 o 
   7   1   9        8.64       16.89      8.43 o 
   8   1   9       31.74       29.72      8.26 o 
   9   1   9       10.67       12.09      7.65 o 
  10   1   9        0.02        5.98      9.42 o 
  11   1   9       17.15       18.04     11.96 o 
  -5   2   9      256.58      197.65     13.68 o 
  -4   2   9      747.75      627.00     24.11 o 
  -3   2   9     1088.28     1009.16    133.14 o 
  -2   2   9      847.44      841.58     31.98 o 
  -1   2   9     1471.43     1342.78     18.89 o 
   0   2   9     1299.96     1194.26     61.90 o 
   1   2   9      837.34      840.68     42.84 o 
   2   2   9     1428.23     1408.65     44.68 o 
   3   2   9     1136.62     1056.03     79.00 o 
   4   2   9      652.64      601.41     14.08 o 
   5   2   9      597.78      571.71     48.80 o 
   6   2   9      403.88      413.77     19.14 o 
   7   2   9      455.02      476.37     18.25 o 
   8   2   9      464.86      494.15     38.78 o 
   9   2   9      253.70      253.37     12.75 o 
  10   2   9      107.59      111.73     14.47 o 
  11   2   9       49.17       46.83     14.74 o 
  -4   3   9      735.58      609.58     18.82 o 
  -3   3   9     1383.52     1365.84     21.32 o 
  -2   3   9     1402.29     1421.42     19.99 o 
  -1   3   9     1910.85     2004.96     25.21 o 
   0   3   9     2424.90     2365.66     57.21 o 
   1   3   9     2118.71     2172.82     62.66 o 
   2   3   9     2557.69     2444.51    151.55 o 
   3   3   9     2054.22     2111.25     26.50 o 
   4   3   9     2012.79     1880.11     79.55 o 
   5   3   9     3741.74     3594.21     55.59 o 
   6   3   9     2197.29     2269.80     75.68 o 
   7   3   9      694.98      720.29     35.97 o 
   8   3   9      749.50      805.58     29.10 o 
   9   3   9      675.15      668.66     17.64 o 
  10   3   9      398.89      425.41     15.42 o 
  11   3   9      322.73      300.81     16.01 o 
  -4   4   9      280.69      254.42     32.27 o 
  -3   4   9      274.21      237.73     15.67 o 
  -2   4   9      594.89      572.57     32.48 o 
  -1   4   9      770.75      810.33     15.49 o 
   0   4   9     1024.70      949.31     17.87 o 
   1   4   9     1393.16     1353.12     18.50 o 
   2   4   9     1492.13     1402.61     81.60 o 
   3   4   9     1488.19     1409.06     23.03 o 
   4   4   9     1691.17     1558.29     41.56 o 
   5   4   9     2554.12     2299.98    234.90 o 
   6   4   9     1860.39     1835.65     59.64 o 
   7   4   9      469.61      480.92     18.75 o 
   8   4   9      305.28      301.92      9.85 o 
   9   4   9      648.44      619.99     28.28 o 
  10   4   9      823.38      738.12     53.47 o 
  11   4   9      473.47      387.26     50.57 o 
  -3   5   9       70.45       50.93     12.23 o 
  -2   5   9      134.08      128.26     12.63 o 
  -1   5   9      190.20      179.05     14.62 o 
   0   5   9      365.37      373.99     27.91 o 
   1   5   9      699.47      722.41     19.91 o 
   2   5   9      647.70      630.36     16.63 o 
   3   5   9      895.13      861.16     21.66 o 
   4   5   9     1002.50     1010.26     20.99 o 
   5   5   9      432.75      427.55     19.87 o 
   6   5   9      540.69      522.42     10.73 o 
   7   5   9      963.05      937.31     43.36 o 
   8   5   9      903.12      858.71     48.63 o 
   9   5   9      566.07      534.63     26.51 o 
  10   5   9      354.84      327.67     15.11 o 
  11   5   9      286.47      239.47     15.04 o 
  -3   6   9       88.97       74.87     13.26 o 
  -2   6   9      115.07      118.67     12.29 o 
  -1   6   9      100.42       95.53     13.77 o 
   0   6   9      163.52      154.77     12.63 o 
   1   6   9      353.89      364.14     15.09 o 
   2   6   9      242.36      233.93     16.20 o 
   3   6   9      208.27      192.42     15.80 o 
   4   6   9      407.07      405.23     16.75 o 
   5   6   9      347.91      331.35     16.04 o 
   6   6   9      386.29      392.82     16.11 o 
   7   6   9      712.87      720.35     21.29 o 
   8   6   9      932.71      852.19    157.79 o 
   9   6   9      514.02      561.46     21.84 o 
  10   6   9       71.08       72.75     13.04 o 
  11   6   9      103.18       94.90     11.01 o 
  -2   7   9        1.12       16.40     11.01 o 
  -1   7   9       11.04        8.71      9.69 o 
   0   7   9        1.44       -4.88      9.63 o 
   1   7   9        0.03        9.67     16.86 o 
   2   7   9        0.00       12.12     15.10 o 
   3   7   9       14.21       25.38     13.64 o 
   4   7   9        0.15        0.92     13.77 o 
   5   7   9       62.16       60.96     19.80 o 
   6   7   9       57.12       67.10     10.99 o 
   7   7   9       18.05       27.40     14.23 o 
   8   7   9        5.15        6.80     10.79 o 
   9   7   9       24.34       33.55     18.23 o 
  10   7   9       40.50       48.52     13.36 o 
  -1   8   9      129.43      130.74     22.97 o 
   0   8   9      173.09      164.91     13.92 o 
   1   8   9      331.58      326.73     15.95 o 
   2   8   9      339.46      329.22     22.70 o 
   3   8   9      372.83      373.19     14.47 o 
   4   8   9      424.98      409.47     17.67 o 
   5   8   9      488.53      450.21     18.41 o 
   6   8   9      621.20      644.50     32.96 o 
   7   8   9      349.54      379.19     50.79 o 
   8   8   9      298.20      321.56     41.25 o 
   9   8   9      409.60      412.55     63.73 o 
  10   8   9      118.67      102.09     19.20 o 
   0   9   9      336.00      317.71     16.02 o 
   1   9   9      543.00      553.80     18.89 o 
   2   9   9      610.06      575.41     16.46 o 
   3   9   9      469.77      436.05     15.12 o 
   4   9   9      643.37      579.41     17.30 o 
   5   9   9     1065.27     1105.03     43.25 o 
   6   9   9     1261.41     1333.59     53.88 o 
   7   9   9      911.16      953.35     49.28 o 
   8   9   9      642.40      583.21     58.81 o 
   9   9   9      794.79      747.79     22.35 o 
   2  10   9      269.18      273.65     15.51 o 
   3  10   9      140.83      136.38     14.29 o 
   4  10   9      198.88      191.60     11.80 o 
   5  10   9      457.70      415.35     13.35 o 
   6  10   9      450.18      411.34     33.94 o 
   7  10   9      481.49      511.20     72.28 o 
   8  10   9      449.99      373.90     15.44 o 
   5  11   9       98.22       91.37     13.57 o 
   6  11   9       19.91       10.55     15.15 o 
   1 -10  10      552.02      513.92     46.12 o 
  -2  -9  10      270.45      261.91     15.05 o 
  -1  -9  10      348.87      346.82     15.61 o 
   0  -9  10      608.88      634.90     31.95 o 
   1  -9  10     1121.69     1184.91    106.02 o 
   2  -9  10     1017.81     1022.24     87.30 o 
   3  -9  10      633.29      575.09     38.49 o 
   4  -9  10      714.95      616.45     84.89 o 
  -3  -8  10       91.95       89.52     10.36 o 
  -2  -8  10      207.50      207.00     15.23 o 
  -1  -8  10      443.47      492.82     25.39 o 
   0  -8  10      336.11      362.75     11.99 o 
   1  -8  10      122.22      136.58      9.76 o 
   2  -8  10      221.77      234.63     14.86 o 
   3  -8  10      409.67      391.13     48.01 o 
   4  -8  10      465.09      443.28     31.88 o 
   5  -8  10      468.40      445.57     25.89 o 
  -4  -7  10      147.05      128.36     11.07 o 
  -3  -7  10      238.49      249.83     10.49 o 
  -2  -7  10      176.98      182.15     11.38 o 
  -1  -7  10      169.42      159.04     16.64 o 
   0  -7  10      237.88      263.44     13.90 o 
   1  -7  10       40.11       45.38      8.08 o 
   2  -7  10       43.46       40.99      8.59 o 
   3  -7  10      213.01      208.76     11.20 o 
   4  -7  10       86.78       85.74      9.26 o 
   5  -7  10       99.95       85.20      9.47 o 
   6  -7  10      230.40      220.64     14.10 o 
   7  -7  10      119.41      114.60     12.80 o 
  -4  -6  10      476.15      447.34     12.18 o 
  -3  -6  10      378.74      344.78     16.32 o 
  -2  -6  10      483.10      490.27     26.24 o 
  -1  -6  10      514.10      490.76     10.75 o 
   0  -6  10      453.21      444.40     10.93 o 
   1  -6  10      304.54      294.19      8.24 o 
   2  -6  10      210.12      218.15     17.31 o 
   3  -6  10      327.36      331.31     21.42 o 
   4  -6  10      193.86      187.68     15.18 o 
   5  -6  10       93.51       87.44      8.34 o 
   6  -6  10      161.91      146.26      8.04 o 
   7  -6  10       84.99       67.95      7.38 o 
  -4  -5  10      422.35      366.25     11.23 o 
  -3  -5  10      331.51      291.66     10.99 o 
  -2  -5  10      395.35      382.68     17.98 o 
  -1  -5  10      344.41      341.16     11.18 o 
   0  -5  10      129.91      113.06      8.01 o 
   1  -5  10      575.95      550.62     11.17 o 
   2  -5  10      807.85      777.04     45.63 o 
   3  -5  10      178.52      179.84     11.46 o 
   4  -5  10      125.17      122.34      8.27 o 
   5  -5  10      149.80      129.52      7.94 o 
   6  -5  10       43.34       44.48      7.06 o 
   7  -5  10       26.13       25.58      7.82 o 
   8  -5  10       24.05       16.17      7.93 o 
  -4  -4  10       45.44       64.15      8.54 o 
  -3  -4  10       43.32       58.66      8.58 o 
  -2  -4  10       13.79       34.36      9.78 o 
  -1  -4  10        8.30       19.64      8.14 o 
   0  -4  10       89.16      102.57      8.31 o 
   1  -4  10        0.54       21.74      7.54 o 
   2  -4  10      116.12      102.62     10.02 o 
   3  -4  10       25.63       39.13      9.67 o 
   4  -4  10      189.54      206.64      8.19 o 
   5  -4  10       56.67       70.33      7.47 o 
   6  -4  10       43.30       71.34      7.85 o 
   7  -4  10       26.56       43.12      8.98 o 
   8  -4  10       23.57       31.89      7.74 o 
   9  -4  10       51.43       43.38      8.62 o 
  -5  -3  10      390.04      371.61     16.98 o 
  -4  -3  10     1022.37     1040.25     49.74 o 
  -3  -3  10      955.58     1086.91     43.08 o 
  -2  -3  10      759.85      817.91     14.37 o 
  -1  -3  10      599.96      705.63     16.94 o 
   0  -3  10      368.80      425.80      9.82 o 
   1  -3  10     1030.59     1194.16     14.66 o 
   2  -3  10     1861.88     2173.47     59.84 o 
   3  -3  10      979.43     1163.41     20.29 o 
   4  -3  10      393.28      475.65     14.13 o 
   5  -3  10      473.49      549.69     18.81 o 
   6  -3  10      573.79      669.60     35.63 o 
   7  -3  10      449.75      500.27     15.03 o 
   8  -3  10      377.89      429.89      9.93 o 
   9  -3  10      342.79      316.28     13.92 o 
  -5  -2  10      674.41      592.20     39.64 o 
  -4  -2  10      883.97      905.00     53.00 o 
  -3  -2  10      543.84      601.30     38.24 o 
  -2  -2  10      736.27      812.29     47.33 o 
  -1  -2  10     1897.74     2063.40     65.21 o 
   0  -2  10     1677.48     1757.02     27.06 o 
   1  -2  10     1204.08     1317.95     31.20 o 
   2  -2  10     1703.46     1748.18     47.71 o 
   3  -2  10     1299.12     1411.96     38.27 o 
   4  -2  10      640.40      763.22     38.06 o 
   5  -2  10      569.53      650.55     11.43 o 
   6  -2  10      759.95      888.85     26.93 o 
   7  -2  10      704.52      791.48     22.24 o 
   8  -2  10      441.45      465.18     15.91 o 
   9  -2  10      364.41      369.67     12.09 o 
  10  -2  10      320.68      301.08      9.85 o 
  -4  -1  10      264.16      249.13     22.15 o 
  -3  -1  10      389.73      384.89     34.45 o 
  -2  -1  10      818.79      844.67     29.03 o 
  -1  -1  10     1354.81     1457.11     23.51 o 
   0  -1  10     1635.89     1692.26     81.85 o 
   1  -1  10     1135.48     1256.78     57.54 o 
   2  -1  10      617.59      674.46     11.71 o 
   3  -1  10      707.35      761.33     15.08 o 
   4  -1  10     1281.29     1326.36     35.00 o 
   5  -1  10      993.01     1016.54     44.43 o 
   6  -1  10      624.20      649.54     14.73 o 
   7  -1  10      595.01      655.44     30.88 o 
   8  -1  10      257.22      259.70      9.81 o 
   9  -1  10      134.15      134.47      9.42 o 
  10  -1  10      143.83      135.17      9.50 o 
  -4   0  10      192.31      171.78     12.02 o 
  -3   0  10      507.59      511.40     23.26 o 
  -2   0  10      973.13      969.29     67.73 o 
  -1   0  10      646.67      601.11     20.35 o 
   0   0  10      464.13      491.25     16.79 o 
   1   0  10      988.68     1035.44     41.06 o 
   2   0  10     1860.54     2071.34     52.22 o 
   3   0  10     1706.72     1754.71     49.68 o 
   4   0  10     1157.21     1201.52     30.91 o 
   5   0  10     1161.15     1209.31     41.41 o 
   6   0  10      870.48      924.29     27.88 o 
   7   0  10      672.11      711.43     52.73 o 
   8   0  10      618.13      635.46     20.19 o 
   9   0  10      335.15      345.94     11.05 o 
  10   0  10      137.84      137.69      9.97 o 
  -4   1  10       91.52       77.63     13.90 o 
  -3   1  10      198.39      171.08     12.33 o 
  -2   1  10      225.71      183.92     18.12 o 
  -1   1  10      199.91      165.55     10.62 o 
   0   1  10      247.94      225.21     13.04 o 
   1   1  10      466.82      438.42     10.74 o 
   2   1  10     1094.94     1007.49     46.88 o 
   3   1  10     1323.26     1362.41     37.92 o 
   4   1  10      656.47      608.26     25.05 o 
   5   1  10      807.29      751.60     21.32 o 
   6   1  10      945.87      986.32     15.83 o 
   7   1  10      444.90      445.26     26.62 o 
   8   1  10      724.14      771.02     25.44 o 
   9   1  10      722.02      745.92     28.91 o 
  10   1  10      282.40      270.76     10.76 o 
  -4   2  10       58.30       84.74     11.94 o 
  -3   2  10       36.03       51.36     19.71 o 
  -2   2  10       17.96       43.03     13.74 o 
  -1   2  10       90.20       98.64     13.95 o 
   0   2  10       86.82      100.80     12.39 o 
   1   2  10       12.11       38.72      8.82 o 
   2   2  10       44.47       78.99     12.88 o 
   3   2  10       36.74       65.47     10.13 o 
   4   2  10        0.30       19.24      9.51 o 
   5   2  10        6.74       10.65      8.20 o 
   6   2  10       20.81       24.17      8.66 o 
   7   2  10        3.39       15.00      8.28 o 
   8   2  10       14.96       18.86      8.53 o 
   9   2  10       68.88       84.89      9.58 o 
  10   2  10       60.09       68.38     11.37 o 
  11   2  10       82.73       81.97     11.43 o 
  -3   3  10      527.39      550.89     17.52 o 
  -2   3  10      619.13      637.46     32.92 o 
  -1   3  10      813.19      864.88     39.35 o 
   0   3  10      993.29     1205.24     27.34 o 
   1   3  10      759.76      912.17     63.87 o 
   2   3  10     1660.34     1720.44     22.45 o 
   3   3  10     2450.29     2421.19     91.68 o 
   4   3  10     1035.04     1124.78     49.11 o 
   5   3  10      934.57     1008.51     28.26 o 
   6   3  10     1292.42     1412.54     44.13 o 
   7   3  10      643.57      745.49     39.49 o 
   8   3  10      611.22      745.56     35.25 o 
   9   3  10      524.99      599.82     21.87 o 
  10   3  10      186.22      211.17     15.08 o 
  11   3  10      119.28      124.89     15.26 o 
  -3   4  10      263.89      274.04     17.99 o 
  -2   4  10      649.01      633.68     18.52 o 
  -1   4  10      761.01      691.46     18.52 o 
   0   4  10      687.84      714.16     56.24 o 
   1   4  10      943.31     1078.56     16.96 o 
   2   4  10     1783.03     1992.88     87.14 o 
   3   4  10     2709.57     2633.25     74.67 o 
   4   4  10     1927.13     1803.04    119.55 o 
   5   4  10     1441.58     1484.98     65.62 o 
   6   4  10     1947.05     2085.27     68.11 o 
   7   4  10     1523.58     1740.23     50.32 o 
   8   4  10     1390.77     1525.54     51.80 o 
   9   4  10     1355.47     1388.91     48.07 o 
  10   4  10      782.33      809.04     17.40 o 
  11   4  10      643.38      614.24     24.34 o 
  -2   5  10      109.94      120.73     14.87 o 
  -1   5  10      219.99      241.87     13.58 o 
   0   5  10      185.18      187.18     20.81 o 
   1   5  10      567.78      560.21     14.70 o 
   2   5  10      491.59      501.57     22.59 o 
   3   5  10      223.90      261.26     15.71 o 
   4   5  10      703.64      689.08     16.68 o 
   5   5  10     1027.82      993.07     43.86 o 
   6   5  10      758.10      781.19     34.89 o 
   7   5  10      821.85      887.35     13.69 o 
   8   5  10      861.66      948.04     49.50 o 
   9   5  10      778.81      717.76     69.98 o 
  10   5  10      609.16      565.92     31.41 o 
  -2   6  10      141.52      131.22     16.07 o 
  -1   6  10      168.01      158.75     11.67 o 
   0   6  10       61.51       60.86     15.47 o 
   1   6  10      142.37      149.49     10.77 o 
   2   6  10      183.13      172.80     16.76 o 
   3   6  10       20.24       17.38     11.75 o 
   4   6  10      139.49      147.32     12.27 o 
   5   6  10      467.46      482.05     15.26 o 
   6   6  10      276.71      271.28     13.66 o 
   7   6  10      227.75      245.27     10.93 o 
   8   6  10      211.38      205.96     10.45 o 
   9   6  10      220.67      197.64     13.42 o 
  10   6  10      285.82      258.36     32.42 o 
  -1   7  10      180.14      153.34     29.70 o 
   0   7  10      188.59      164.65     13.20 o 
   1   7  10      136.49      103.98     21.94 o 
   2   7  10      183.50      155.99     13.21 o 
   3   7  10      264.29      262.67     16.45 o 
   4   7  10      201.52      196.11     15.83 o 
   5   7  10      137.80      133.03     15.10 o 
   6   7  10       98.38       93.28     10.16 o 
   7   7  10      113.03      122.60      9.37 o 
   8   7  10       91.84       83.03     10.61 o 
   9   7  10       80.03       70.07      9.33 o 
  10   7  10      157.06      114.32     12.56 o 
   0   8  10      134.41      136.00     14.07 o 
   1   8  10      193.50      182.24     13.91 o 
   2   8  10       73.54       65.92     13.17 o 
   3   8  10       52.07       46.18     10.71 o 
   4   8  10       33.56       43.52      9.84 o 
   5   8  10       26.20       26.25     12.50 o 
   6   8  10       21.74       26.30      9.29 o 
   7   8  10       10.49        2.26      9.62 o 
   8   8  10       10.57        2.46     13.76 o 
   9   8  10        0.02        6.61     11.28 o 
   2   9  10       29.42       37.61     14.21 o 
   3   9  10       61.38       93.19     11.47 o 
   4   9  10       75.21       92.32     11.71 o 
   5   9  10       61.83       76.75     11.81 o 
   6   9  10       43.78       55.32      9.46 o 
   7   9  10       93.82      112.45     11.05 o 
   8   9  10      121.85      124.04     16.13 o 
   4  10  10      168.09      173.53     14.38 o 
   5  10  10      300.01      318.82     14.85 o 
   6  10  10      325.27      374.85     20.17 o 
   7  10  10      263.80      279.94     21.76 o 
   1  -9  11      181.50      176.16     11.43 o 
   2  -9  11      240.82      209.01     25.98 o 
  -1  -8  11      289.10      299.98     16.37 o 
   0  -8  11      294.42      287.87     11.74 o 
   1  -8  11      342.84      315.78     16.86 o 
   2  -8  11      427.90      388.24     27.64 o 
   3  -8  11      403.34      347.68     30.58 o 
   4  -8  11      277.00      261.57     12.19 o 
   5  -8  11      275.92      222.30     28.35 o 
  -2  -7  11      361.53      356.02     11.42 o 
  -1  -7  11      392.11      422.73     25.03 o 
   0  -7  11      337.97      342.00     12.10 o 
   1  -7  11      261.66      255.18     16.00 o 
   2  -7  11      193.12      177.34     22.66 o 
   3  -7  11      266.03      253.88     18.31 o 
   4  -7  11      381.09      370.12     19.58 o 
   5  -7  11      314.86      305.07     13.09 o 
   6  -7  11      128.19      111.97      9.57 o 
  -3  -6  11      430.29      395.46     11.29 o 
  -2  -6  11      477.62      496.19     23.12 o 
  -1  -6  11      491.85      484.06     16.50 o 
   0  -6  11      561.86      590.29     12.77 o 
   1  -6  11      506.04      515.69     11.99 o 
   2  -6  11      320.70      315.52     17.18 o 
   3  -6  11      325.04      313.30     13.20 o 
   4  -6  11      301.54      295.29     19.29 o 
   5  -6  11      205.14      184.97     14.65 o 
   6  -6  11      199.46      196.21     12.96 o 
   7  -6  11       57.57       50.43      7.64 o 
  -3  -5  11      467.83      445.65     11.27 o 
  -2  -5  11      602.10      584.30     18.80 o 
  -1  -5  11      900.22      908.19     26.05 o 
   0  -5  11      949.22      945.77     20.76 o 
   1  -5  11      938.54      912.85     21.59 o 
   2  -5  11      889.50      885.17     28.97 o 
   3  -5  11      728.52      754.95     14.21 o 
   4  -5  11      776.40      751.45     17.79 o 
   5  -5  11      581.48      558.97     24.33 o 
   6  -5  11      354.67      317.23      8.85 o 
   7  -5  11      266.62      244.97      9.42 o 
   8  -5  11      152.10      119.83     10.05 o 
  -3  -4  11      121.63      134.28     10.83 o 
  -2  -4  11      160.73      161.21      9.98 o 
  -1  -4  11      393.55      403.68     10.31 o 
   0  -4  11      350.86      354.80      9.55 o 
   1  -4  11      409.26      409.80     10.50 o 
   2  -4  11      947.32      941.84     27.42 o 
   3  -4  11      608.92      638.61     14.64 o 
   4  -4  11      332.75      336.75      9.55 o 
   5  -4  11      524.25      555.96     33.38 o 
   6  -4  11      374.84      377.88      8.48 o 
   7  -4  11      399.56      374.28     15.76 o 
   8  -4  11      411.98      371.61     15.57 o 
  -4  -3  11      140.00      116.76     16.06 o 
  -3  -3  11      126.58      144.17     10.09 o 
  -2  -3  11      136.04      134.37      9.08 o 
  -1  -3  11      180.76      180.57      8.80 o 
   0  -3  11      120.45      125.98     11.70 o 
   1  -3  11      105.84      112.70      8.31 o 
   2  -3  11       79.46       87.56      8.76 o 
   3  -3  11       37.34       43.68      8.66 o 
   4  -3  11       37.09       38.33      7.56 o 
   5  -3  11        3.08       10.52      7.74 o 
   6  -3  11        0.25        0.46      6.67 o 
   7  -3  11        1.95        1.32      8.01 o 
   8  -3  11       24.56       28.41      8.41 o 
   9  -3  11       11.03       15.59      9.27 o 
  -4  -2  11      592.80      550.70     29.90 o 
  -3  -2  11      943.11      887.58     43.34 o 
  -2  -2  11      806.70      803.50     52.05 o 
  -1  -2  11     1264.27     1238.09     28.48 o 
   0  -2  11     1259.96     1244.64     14.13 o 
   1  -2  11     1135.44     1192.16     32.98 o 
   2  -2  11     2085.31     2210.63     73.52 o 
   3  -2  11     1640.80     1789.87     48.69 o 
   4  -2  11      755.68      795.37     28.51 o 
   5  -2  11      772.01      767.73     29.47 o 
   6  -2  11      728.96      738.59     25.28 o 
   7  -2  11      795.92      789.59     42.57 o 
   8  -2  11      719.99      735.93     34.52 o 
   9  -2  11      232.72      221.84     10.87 o 
  -3  -1  11      529.90      494.90     47.63 o 
  -2  -1  11      636.81      623.98     39.35 o 
  -1  -1  11      968.79      960.52     33.09 o 
   0  -1  11     1403.35     1561.45     48.83 o 
   1  -1  11     1346.86     1473.97     21.33 o 
   2  -1  11     1511.02     1662.52     19.74 o 
   3  -1  11     1458.67     1516.22     55.74 o 
   4  -1  11     1515.30     1590.56     37.14 o 
   5  -1  11     2319.40     2370.52     75.02 o 
   6  -1  11     1507.26     1535.77     18.21 o 
   7  -1  11      679.11      714.51     36.04 o 
   8  -1  11      858.90      875.74     33.99 o 
   9  -1  11      635.76      650.92     13.58 o 
  10  -1  11      267.29      236.60     14.98 o 
  -3   0  11       60.32       51.65      8.82 o 
  -2   0  11      197.89      216.99     19.53 o 
  -1   0  11      316.04      334.93     16.83 o 
   0   0  11      582.61      702.67     21.49 o 
   1   0  11      894.57     1018.17     16.92 o 
   2   0  11      530.29      587.25     15.11 o 
   3   0  11      584.51      575.53     16.13 o 
   4   0  11     1099.06     1175.59     16.45 o 
   5   0  11     1347.69     1402.49     38.74 o 
   6   0  11     1133.90     1196.23     39.58 o 
   7   0  11      587.66      644.89     29.38 o 
   8   0  11      364.70      393.10     20.84 o 
   9   0  11      502.07      483.58     20.57 o 
  10   0  11      602.90      549.34     17.59 o 
  -3   1  11      112.95       96.00     12.22 o 
  -2   1  11      204.09      172.18     13.52 o 
  -1   1  11      169.59      151.06     11.83 o 
   0   1  11      213.88      173.32     13.14 o 
   1   1  11      516.56      525.64     17.65 o 
   2   1  11      398.66      376.42     14.49 o 
   3   1  11      430.47      386.89     12.87 o 
   4   1  11      719.83      689.64     37.67 o 
   5   1  11      382.30      376.31     26.35 o 
   6   1  11      491.12      487.43     13.38 o 
   7   1  11     1032.45     1114.67     24.48 o 
   8   1  11      793.96      798.22     25.79 o 
   9   1  11      381.52      399.25     14.89 o 
  10   1  11      293.60      276.31     12.34 o 
  -3   2  11      153.85      131.79     19.72 o 
  -2   2  11      205.00      197.70     16.15 o 
  -1   2  11      194.67      174.44     14.04 o 
   0   2  11       91.44       86.02      9.10 o 
   1   2  11       85.50       83.65     10.54 o 
   2   2  11      247.53      252.54      9.38 o 
   3   2  11      394.23      361.99     12.99 o 
   4   2  11      332.66      324.44     13.98 o 
   5   2  11      156.92      156.04      9.55 o 
   6   2  11      167.65      164.56     11.97 o 
   7   2  11      362.65      362.61     20.55 o 
   8   2  11      490.05      511.21     18.13 o 
   9   2  11      358.03      374.88     11.72 o 
  10   2  11      124.35      104.45      9.22 o 
  -2   3  11        0.02       10.40     10.87 o 
  -1   3  11        5.90        0.82     13.47 o 
   0   3  11        0.00        0.69     12.42 o 
   1   3  11       39.17       51.18     14.05 o 
   2   3  11        5.57        5.24      9.16 o 
   3   3  11        0.61        5.54      9.46 o 
   4   3  11       13.54       21.60      7.34 o 
   5   3  11       63.44       68.70      8.27 o 
   6   3  11       84.93      106.88     10.07 o 
   7   3  11       21.78       44.62      8.08 o 
   8   3  11        2.80        7.28      8.29 o 
   9   3  11        0.25       16.68      9.53 o 
  10   3  11        0.06       11.14      8.61 o 
  -2   4  11      120.58      113.42     12.48 o 
  -1   4  11      165.52      155.26     16.95 o 
   0   4  11      147.51      155.76     13.26 o 
   1   4  11      237.90      231.12     13.92 o 
   2   4  11      418.21      419.60     31.23 o 
   3   4  11      691.39      645.42     22.73 o 
   4   4  11      757.93      735.93     20.39 o 
   5   4  11      562.67      560.90     13.73 o 
   6   4  11      662.35      687.77     13.80 o 
   7   4  11      634.35      634.87     11.50 o 
   8   4  11      642.76      699.51     48.19 o 
   9   4  11      722.40      760.59     33.68 o 
  10   4  11      300.11      276.00     14.37 o 
  -1   5  11      222.97      190.89     13.78 o 
   0   5  11      272.77      273.48     13.88 o 
   1   5  11      342.39      366.46     15.26 o 
   2   5  11      496.21      459.83     23.36 o 
   3   5  11      539.37      515.99     15.81 o 
   4   5  11      650.68      576.32     17.96 o 
   5   5  11      587.20      537.74     13.16 o 
   6   5  11      500.03      479.56     16.47 o 
   7   5  11      790.98      793.57     38.30 o 
   8   5  11     1021.11      885.24     13.33 o 
   9   5  11      882.06      799.15     50.51 o 
  10   5  11      483.99      436.69     18.82 o 
   0   6  11      241.42      244.87     14.39 o 
   1   6  11      241.07      236.85     25.86 o 
   2   6  11      212.35      216.03     18.43 o 
   3   6  11       70.85       70.12     12.06 o 
   4   6  11      109.46      104.37     14.44 o 
   5   6  11      309.56      321.67     12.73 o 
   6   6  11      196.48      164.36     10.85 o 
   7   6  11      243.62      260.03     14.48 o 
   8   6  11      298.65      288.91     11.24 o 
   9   6  11      126.08      106.45     13.02 o 
  10   6  11      219.32      148.48     13.78 o 
   0   7  11      306.44      265.33     38.66 o 
   1   7  11      246.94      206.53     18.72 o 
   2   7  11      199.77      178.71     14.70 o 
   3   7  11      243.19      202.06     15.14 o 
   4   7  11      236.80      192.20     15.89 o 
   5   7  11      182.59      180.78     13.75 o 
   6   7  11       76.39       59.14     11.86 o 
   7   7  11       80.57       61.65      9.10 o 
   8   7  11      138.59      117.34     10.88 o 
   9   7  11       44.63       34.48      9.23 o 
   2   8  11      345.94      296.74     20.51 o 
   3   8  11      687.27      575.50     20.16 o 
   4   8  11      662.70      601.87     17.86 o 
   5   8  11      268.63      226.42     15.77 o 
   6   8  11      214.46      188.41     10.41 o 
   7   8  11      199.95      181.51     10.78 o 
   8   8  11      169.66      152.17     12.16 o 
   4   9  11      309.03      259.51     24.14 o 
   5   9  11      159.66      152.03     13.86 o 
   6   9  11      211.02      184.51     11.23 o 
   7   9  11      187.56      164.00     11.80 o 
   2  -8  12       27.57       39.09     16.45 o 
   0  -7  12      363.20      363.07     12.48 o 
   1  -7  12      561.37      587.33     24.45 o 
   2  -7  12      926.37      885.45     55.24 o 
   3  -7  12      538.79      553.96     22.79 o 
   4  -7  12      265.39      272.14     16.64 o 
   5  -7  12      267.85      253.66     10.56 o 
  -1  -6  12      627.42      694.97     21.47 o 
   0  -6  12      619.96      661.15     30.64 o 
   1  -6  12      615.34      680.79     42.79 o 
   2  -6  12      749.51      800.12     29.16 o 
   3  -6  12      588.88      648.65     18.77 o 
   4  -6  12      482.01      501.53     22.82 o 
   5  -6  12      486.29      505.95     33.54 o 
   6  -6  12      347.25      364.89     22.53 o 
  -2  -5  12      506.30      497.52     13.46 o 
  -1  -5  12      385.37      392.57     18.28 o 
   0  -5  12      432.01      470.42     10.72 o 
   1  -5  12      668.51      738.09     17.32 o 
   2  -5  12      688.66      721.79     21.27 o 
   3  -5  12      633.92      665.04     22.04 o 
   4  -5  12      659.40      740.69     59.70 o 
   5  -5  12      567.24      612.67     45.25 o 
   6  -5  12      448.81      463.04     14.35 o 
   7  -5  12      367.26      369.78     12.41 o 
  -2  -4  12      256.57      232.60      9.31 o 
  -1  -4  12      407.26      405.75     11.65 o 
   0  -4  12      584.25      581.25     11.15 o 
   1  -4  12      644.89      654.27     25.27 o 
   2  -4  12      599.28      673.70     30.29 o 
   3  -4  12      683.78      758.05     31.14 o 
   4  -4  12      815.56      814.18     37.49 o 
   5  -4  12      852.62      858.80     45.41 o 
   6  -4  12      640.10      637.08     15.46 o 
   7  -4  12      518.87      512.05     20.53 o 
   8  -4  12      520.38      494.12     12.30 o 
  -2  -3  12       47.59       34.99      8.36 o 
  -1  -3  12       46.85       38.65     10.41 o 
   0  -3  12      113.72      100.32      9.17 o 
   1  -3  12      126.99      119.66      8.19 o 
   2  -3  12      127.56      131.86      9.99 o 
   3  -3  12      184.55      207.91     11.08 o 
   4  -3  12      226.56      227.34     14.61 o 
   5  -3  12      393.81      395.29     19.31 o 
   6  -3  12      376.27      363.60     12.43 o 
   7  -3  12      192.28      209.85     18.79 o 
   8  -3  12      301.29      313.40     11.42 o 
  -2  -2  12       37.14       39.13      8.66 o 
  -1  -2  12      233.38      255.22      8.84 o 
   0  -2  12      359.62      434.75     16.61 o 
   1  -2  12      202.30      240.43      8.95 o 
   2  -2  12      167.70      195.57      9.96 o 
   3  -2  12      165.50      198.90      8.82 o 
   4  -2  12      158.95      194.83     10.87 o 
   5  -2  12      212.62      239.67      9.66 o 
   6  -2  12      106.94      132.12     12.34 o 
   7  -2  12       48.63       54.96     10.44 o 
   8  -2  12       42.07       49.20     10.52 o 
   9  -2  12       15.54       21.26      9.02 o 
  -2  -1  12      475.96      475.92     17.87 o 
  -1  -1  12      499.15      542.79     16.44 o 
   0  -1  12      531.70      599.83     22.36 o 
   1  -1  12      558.64      701.92     18.17 o 
   2  -1  12     1174.10     1329.90     35.49 o 
   3  -1  12     1688.80     1889.08     67.67 o 
   4  -1  12      986.29     1137.93     44.35 o 
   5  -1  12     1018.46     1068.25     55.97 o 
   6  -1  12     1231.05     1325.25     18.00 o 
   7  -1  12      732.40      793.79     34.23 o 
   8  -1  12      850.42      878.52     26.89 o 
   9  -1  12      762.06      745.97     43.74 o 
  -2   0  12      349.06      349.40     15.19 o 
  -1   0  12      208.49      242.46     19.35 o 
   0   0  12      163.47      196.28     10.13 o 
   1   0  12      456.02      535.69     36.71 o 
   2   0  12      701.57      856.08     52.56 o 
   3   0  12      841.60     1011.95     19.90 o 
   4   0  12      892.88     1029.54     16.23 o 
   5   0  12      827.14      960.33     57.60 o 
   6   0  12      979.00     1172.80     21.00 o 
   7   0  12      835.86      997.61     63.98 o 
   8   0  12      823.02      930.86     34.22 o 
   9   0  12      907.30      877.53     23.80 o 
  -2   1  12      127.59      105.06     26.21 o 
  -1   1  12      133.58      144.84      9.93 o 
   0   1  12       64.18       83.55     12.58 o 
   1   1  12      301.03      343.10     12.38 o 
   2   1  12      206.79      245.13     10.88 o 
   3   1  12       11.97       32.68      9.96 o 
   4   1  12      256.34      293.90     11.26 o 
   5   1  12      618.34      687.31     31.11 o 
   6   1  12      367.75      438.21     13.13 o 
   7   1  12      360.16      428.22     14.57 o 
   8   1  12      242.89      268.80     13.14 o 
   9   1  12      204.29      232.10     11.66 o 
  10   1  12      407.63      386.83     13.54 o 
  -2   2  12      172.28      152.63     27.88 o 
  -1   2  12      266.69      262.27     15.38 o 
   0   2  12      334.96      339.77     13.46 o 
   1   2  12      312.73      294.47     14.24 o 
   2   2  12      272.56      285.99     10.14 o 
   3   2  12      158.39      166.59      9.76 o 
   4   2  12      231.92      231.25     11.76 o 
   5   2  12      306.97      306.11     11.64 o 
   6   2  12      158.83      171.18     10.23 o 
   7   2  12      198.11      226.13     15.16 o 
   8   2  12      162.03      200.09     11.48 o 
   9   2  12       88.75       98.08     11.68 o 
  10   2  12      199.14      197.45     11.61 o 
  -1   3  12      208.35      210.67     11.98 o 
   0   3  12      716.55      740.84     53.24 o 
   1   3  12      632.98      633.63     39.91 o 
   2   3  12      324.61      330.17     13.79 o 
   3   3  12      461.50      440.13     22.78 o 
   4   3  12      343.81      343.24     12.87 o 
   5   3  12      156.73      135.90     11.36 o 
   6   3  12      143.42      135.42     10.59 o 
   7   3  12      185.12      184.86     15.21 o 
   8   3  12      217.71      241.10     14.19 o 
   9   3  12      152.79      179.73     11.54 o 
  10   3  12       77.46       80.94     10.05 o 
  -1   4  12       64.76       66.64     15.51 o 
   0   4  12       97.10       93.21     12.42 o 
   1   4  12      103.78      114.08     12.97 o 
   2   4  12       50.91       47.90     10.18 o 
   3   4  12       90.04       71.82     14.97 o 
   4   4  12       48.26       40.32     10.01 o 
   5   4  12       17.30       11.49     10.92 o 
   6   4  12       42.08       35.15      9.46 o 
   7   4  12       19.68       17.38      9.92 o 
   8   4  12       11.68        4.54      8.83 o 
   9   4  12        1.63       16.78      8.61 o 
  10   4  12       12.55       22.45     11.63 o 
   0   5  12      104.04      135.52     13.31 o 
   1   5  12      192.07      211.32     14.03 o 
   2   5  12      120.49      139.18     22.72 o 
   3   5  12       50.00       49.18     12.78 o 
   4   5  12       66.24       77.78     10.56 o 
   5   5  12      122.23      115.34     11.59 o 
   6   5  12      104.56      105.45     10.26 o 
   7   5  12      128.26      139.25      9.40 o 
   8   5  12      176.81      159.78      8.69 o 
   9   5  12      185.39      209.57     11.60 o 
   1   6  12      335.58      370.66     24.90 o 
   2   6  12      354.34      392.23     17.26 o 
   3   6  12      305.89      331.56     30.89 o 
   4   6  12      242.62      248.37     44.70 o 
   5   6  12      347.88      333.61     12.38 o 
   6   6  12      391.60      413.43     12.66 o 
   7   6  12      287.96      310.70      9.77 o 
   8   6  12      282.39      282.48     17.81 o 
   9   6  12      197.07      164.53     12.61 o 
   2   7  12      362.84      332.40     17.75 o 
   3   7  12      366.40      360.57     18.34 o 
   4   7  12      304.67      349.04     31.29 o 
   5   7  12      307.96      316.59     13.74 o 
   6   7  12      338.69      336.11     20.19 o 
   7   7  12      221.43      219.74     10.67 o 
   8   7  12      158.97      177.73     10.81 o 
   4   8  12      532.56      474.65     44.10 o 
   5   8  12      373.14      343.25     16.28 o 
   6   8  12      298.89      295.86     12.44 o 
   7   8  12      315.70      290.59     13.87 o 
   1  -6  13      563.52      532.40     14.63 o 
   2  -6  13     1003.99      994.58     35.75 o 
   3  -6  13      866.67      918.91     14.87 o 
   4  -6  13      521.88      474.40     13.64 o 
   0  -5  13      322.95      329.89     10.96 o 
   1  -5  13      388.97      406.79     16.74 o 
   2  -5  13      550.83      584.70     14.14 o 
   3  -5  13      659.01      682.86     13.90 o 
   4  -5  13      545.72      598.62     31.33 o 
   5  -5  13      576.38      615.89     46.86 o 
   6  -5  13      526.81      523.62     40.99 o 
  -1  -4  13      131.59      119.51     11.19 o 
   0  -4  13      195.60      201.11     12.02 o 
   1  -4  13      339.38      333.62     12.35 o 
   2  -4  13      180.13      193.20     11.81 o 
   3  -4  13      225.99      212.24     13.87 o 
   4  -4  13      424.59      442.29     22.93 o 
   5  -4  13      300.09      336.45     10.48 o 
   6  -4  13      349.45      334.17     15.05 o 
   7  -4  13      507.28      458.95     22.57 o 
  -1  -3  13      214.34      217.52     11.17 o 
   0  -3  13      241.18      241.05     11.24 o 
   1  -3  13      337.53      335.19     16.71 o 
   2  -3  13      177.15      180.56     13.70 o 
   3  -3  13      129.37      136.90     11.37 o 
   4  -3  13      393.37      415.44     24.09 o 
   5  -3  13      459.10      446.28     19.19 o 
   6  -3  13      362.69      355.78     11.31 o 
   7  -3  13      345.36      339.33     12.90 o 
  -1  -2  13      169.73      159.02     10.20 o 
   0  -2  13       86.53       73.59      9.78 o 
   1  -2  13       35.61       33.12      8.53 o 
   2  -2  13      168.15      178.01     10.59 o 
   3  -2  13      277.03      257.60     12.52 o 
   4  -2  13      119.29      109.78     10.08 o 
   5  -2  13       67.95       65.38      9.60 o 
   6  -2  13       86.64       80.81     13.67 o 
   7  -2  13       63.85       38.99      9.04 o 
   8  -2  13       58.72       43.03      8.24 o 
  -1  -1  13        0.17        4.53     10.36 o 
   0  -1  13        8.55       12.85      8.97 o 
   1  -1  13       51.66       50.07     10.46 o 
   2  -1  13        4.86        5.47      7.93 o 
   3  -1  13        2.62       10.66      6.68 o 
   4  -1  13       41.17       52.37     10.66 o 
   5  -1  13      202.23      211.66     13.18 o 
   6  -1  13      206.43      221.06     11.10 o 
   7  -1  13       72.81       82.71     10.82 o 
   8  -1  13       24.01       28.79     10.15 o 
  -1   0  13      160.46      148.69     12.60 o 
   0   0  13       91.86       99.37      8.99 o 
   1   0  13       84.46       85.56     10.63 o 
   2   0  13      261.27      287.84     12.54 o 
   3   0  13      565.90      610.05     15.89 o 
   4   0  13      495.77      544.76     22.40 o 
   5   0  13      267.49      280.76     13.42 o 
   6   0  13      344.95      364.98     14.36 o 
   7   0  13      486.28      504.88     27.94 o 
   8   0  13      510.73      503.05     28.99 o 
   9   0  13      489.90      473.12     30.31 o 
  -1   1  13      232.08      175.38     20.29 o 
   0   1  13      172.82      162.89     11.07 o 
   1   1  13      106.70      107.70      9.60 o 
   2   1  13      252.87      280.69     13.26 o 
   3   1  13      463.12      477.24     19.57 o 
   4   1  13      414.41      410.27     23.18 o 
   5   1  13      180.74      179.29     11.41 o 
   6   1  13       93.06       91.92     11.65 o 
   7   1  13      271.13      306.42     14.14 o 
   8   1  13      471.77      493.75     16.80 o 
   9   1  13      411.94      417.54     14.95 o 
   0   2  13      372.13      315.66     23.36 o 
   1   2  13      358.57      383.12     15.62 o 
   2   2  13      264.11      272.08     10.61 o 
   3   2  13      134.88      117.64     13.33 o 
   4   2  13      149.02      144.97     12.57 o 
   5   2  13      222.88      240.68     12.54 o 
   6   2  13       88.89       93.56      9.91 o 
   7   2  13       94.70       86.26     12.47 o 
   8   2  13      151.27      144.31      9.75 o 
   9   2  13       68.46       64.11      9.75 o 
   0   3  13      572.70      544.34     14.32 o 
   1   3  13      754.69      692.57     19.91 o 
   2   3  13      591.04      566.09     28.65 o 
   3   3  13      399.23      404.06     12.24 o 
   4   3  13      320.12      310.56     19.10 o 
   5   3  13      448.97      392.21     13.57 o 
   6   3  13      521.33      508.04     50.32 o 
   7   3  13      320.94      324.56     12.27 o 
   8   3  13      188.63      182.31     10.70 o 
   9   3  13       92.91       82.77     11.33 o 
   1   4  13      433.41      383.71     18.36 o 
   2   4  13      510.81      453.55     19.57 o 
   3   4  13      847.64      795.53     17.48 o 
   4   4  13      797.92      738.32     21.39 o 
   5   4  13      560.33      470.29     38.32 o 
   6   4  13      884.09      741.62     19.85 o 
   7   4  13      634.84      508.21     32.82 o 
   8   4  13      164.77      152.08     10.02 o 
   9   4  13      188.88      159.52     11.24 o 
   2   5  13       44.24       58.40     21.61 o 
   3   5  13      182.31      164.27     17.20 o 
   4   5  13      277.73      265.44     13.38 o 
   5   5  13      113.59      100.51     10.93 o 
   6   5  13       80.78       76.58     11.68 o 
   7   5  13      104.92       99.79     10.96 o 
   8   5  13       46.90       30.48      9.33 o 
   3   6  13      225.11      232.40     15.64 o 
   4   6  13      291.58      300.61     13.38 o 
   5   6  13      119.25      111.56     12.11 o 
   6   6  13      128.73      132.73     11.81 o 
   7   6  13      107.14      130.67     12.98 o 
   2  -4  14      114.44      128.65     10.42 o 
   3  -4  14       83.58      103.09     12.52 o 
   4  -4  14      219.63      260.62     18.12 o 
   5  -4  14      270.70      282.61     13.20 o 
   1  -3  14      127.23      147.20     13.34 o 
   2  -3  14      186.75      219.42      9.69 o 
   3  -3  14       75.69       94.19     12.90 o 
   4  -3  14      161.14      188.60     11.76 o 
   5  -3  14      200.86      256.81     24.48 o 
   6  -3  14      110.11      133.80     10.93 o 
   1  -2  14      464.43      464.37     11.67 o 
   2  -2  14      407.85      419.10     11.09 o 
   3  -2  14      443.03      514.01     15.11 o 
   4  -2  14      357.78      396.96     18.36 o 
   5  -2  14      251.41      229.13     12.60 o 
   6  -2  14      172.81      171.15     12.43 o 
   7  -2  14      197.23      187.69     12.22 o 
   1  -1  14      585.45      649.96     25.14 o 
   2  -1  14      274.13      303.28     11.54 o 
   3  -1  14      411.38      370.28     18.33 o 
   4  -1  14      319.67      339.94     12.24 o 
   5  -1  14      175.84      190.32     12.59 o 
   6  -1  14      212.57      215.03     13.91 o 
   7  -1  14      181.61      178.31     13.59 o 
   1   0  14        0.05        3.49     10.31 o 
   2   0  14        2.76       21.18     12.32 o 
   3   0  14       34.88       40.68     12.58 o 
   4   0  14       20.74       18.75     10.92 o 
   5   0  14        1.25       12.13     12.33 o 
   6   0  14        4.61        9.34     12.21 o 
   7   0  14        1.46       14.62     12.44 o 
   1   1  14      398.06      386.77     14.83 o 
   2   1  14      166.06      185.50     10.68 o 
   3   1  14      139.89      131.90     11.67 o 
   4   1  14      154.90      162.69     11.75 o 
   5   1  14      113.88      125.75     15.81 o 
   6   1  14      105.52      106.05     12.67 o 
   7   1  14      140.16      134.42     11.79 o 
   8   1  14      178.54      168.27     19.01 o 
   2   2  14      347.66      348.93     11.05 o 
   3   2  14      368.65      387.87     13.97 o 
   4   2  14      344.79      335.85     14.72 o 
   5   2  14      286.50      301.50     11.98 o 
   6   2  14      251.76      226.62     13.46 o 
   7   2  14      215.57      201.67     11.93 o 
   8   2  14      278.96      269.60     10.87 o 
   2   3  14      369.22      364.97     24.98 o 
   3   3  14      479.53      472.11     13.73 o 
   4   3  14      427.73      392.28     14.03 o 
   5   3  14      406.45      431.05     14.65 o 
   6   3  14      445.91      431.55     12.49 o 
   7   3  14      326.04      300.48     14.49 o 
   3   4  14      635.29      640.29     22.99 o 
   4   4  14      878.97      822.45     16.15 o 
   5   4  14      615.19      540.69     24.46 o 
   6   4  14      483.58      427.93     48.38 o 
   7   4  14      540.58      519.55     35.73 o 
   5   5  14      483.39      439.52     14.75 o 
   6   5  14      307.24      209.95     21.80 o 
                                                 
